# Supplementary material for: Prevalence and associated comorbidities of restless legs syndrome (RLS): Data from a large population-based door-to-door survey on 19176 adults in Tehran, Iran
Source: PLoS One. 2017 Feb 17;12(2):e0172593. doi: 10.1371/journal.pone.0172593 (PMC5315310; doi:10.1371/journal.pone.0172593)
Supplement: S1 Data — Case-wise data points in study population. (XLSX) [file pone.0172593.s001.xlsx]

## Sheet: Recovered_Sheet1
Sex	Education	Marriage	Work	Smoking	Heart.Failure	Hypertension	Hyperlipidemia	Diabetes	Stroke	Headache	Epilepsy	BackPain	Parkinsonism	Hyposmia	Sleep.Disorder	SCI	Peripheral.Neuropathy	Cancer	Menopose	Cardiometabolic.Score	Age	RLS.Score	RLS.Gr
1	4	3	2	0	0	0	0	0	0	1	0	0	0	1	1	0	0	0	0	0	33	4	1
1	4	2	4	0	0	0	0	0	0	0	0	0	0	#NULL!	0	0	1	0	0	0	34	4	1
1	3	4	2	0	0	0	0	0	0	1	0	1	0	1	0	1	1	0	0	0	36	4	1
1	4	2	4	0	0	0	0	0	0	0	0	0	0	0	0	1	0	0	0	0	37	4	1
1	1	2	4	0	0	0	0	0	0	1	0	1	0	0	1	1	1	1	0	0	38	4	1
1	4	4	2	0	0	0	0	0	0	0	0	0	0	#NULL!	1	1	0	0	0	0	38	4	1
1	5	2	4	0	0	0	0	0	0	0	0	0	0	1	0	1	0	0	0	0	38	4	1
1	5	2	4	0	0	0	0	0	0	0	0	1	0	0	#NULL!	#NULL!	0	0	0	0	38	4	1
1	2	2	4	0	0	0	1	1	0	1	0	1	1	1	0	1	1	0	0	2	39	4	1
1	4	3	3	0	0	0	0	0	0	0	0	0	0	#NULL!	#NULL!	#NULL!	0	0	0	0	39	4	1
1	4	2	4	0	0	0	0	0	0	0	0	0	0	1	#NULL!	1	1	0	0	0	39	4	1
1	2	2	6	0	0	0	0	0	0	0	0	1	0	0	0	0	0	0	0	0	39	4	1
1	3	3	4	0	0	0	0	0	0	0	0	0	0	0	0	0	0	0	1	0	39	4	1
1	3	2	4	0	0	1	0	0	0	1	0	1	0	0	0	0	0	0	0	1	40	4	1
1	3	2	2	0	0	1	0	0	0	1	0	0	0	1	1	1	1	0	0	1	40	4	1
1	4	2	4	0	0	1	0	0	0	1	0	1	0	1	1	1	0	0	0	1	40	4	1
1	4	2	4	0	1	0	0	0	0	1	0	1	0	0	1	1	1	0	0	1	40	4	1
1	2	2	4	0	0	0	1	1	0	0	0	0	0	0	0	1	1	0	0	2	40	4	1
1	1	2	#NULL!	0	0	0	0	0	0	0	1	0	0	0	0	0	1	1	0	0	40	4	1
1	5	3	4	0	0	0	0	0	0	0	0	0	0	0	0	#NULL!	1	0	0	0	40	4	1
1	4	2	#NULL!	0	0	1	1	0	0	1	0	0	0	0	0	0	0	0	1	2	40	4	1
1	5	2	4	0	0	0	1	1	0	0	1	0	0	0	0	#NULL!	1	0	0	2	40	4	1
1	4	2	#NULL!	0	0	0	0	0	0	0	0	0	0	0	0	1	1	0	0	0	40	4	1
1	5	2	4	0	0	0	0	0	0	0	0	1	0	0	1	1	1	0	0	0	41	4	1
1	1	2	4	0	1	1	1	0	0	1	0	0	0	0	1	1	1	0	0	3	41	4	1
1	4	4	1	0	0	0	0	1	0	0	0	1	0	0	0	0	1	0	0	1	41	4	1
1	5	4	5	0	0	0	1	0	0	0	0	0	0	0	0	0	0	0	1	1	41	4	1
1	3	2	4	0	0	0	0	0	0	0	0	1	0	0	1	0	1	0	0	0	41	4	1
1	4	2	4	0	0	0	1	1	0	1	0	1	0	0	1	1	1	0	0	2	41	4	1
1	2	2	4	0	0	0	0	0	0	1	0	1	0	0	0	0	1	0	0	0	41	4	1
1	5	2	1	0	0	0	0	0	0	0	0	1	0	1	0	#NULL!	1	0	0	0	41	4	1
1	5	2	1	0	0	0	0	0	0	0	0	0	0	0	0	0	1	1	0	0	41	4	1
1	5	2	1	0	1	0	0	0	0	1	0	1	0	0	0	1	1	0	0	1	41	4	1
1	4	2	4	0	0	0	0	0	0	0	0	0	0	0	0	0	0	0	0	0	41	4	1
1	5	2	1	0	0	0	0	0	0	0	0	0	0	0	0	0	1	0	0	0	41	4	1
1	5	2	4	0	0	0	0	0	0	0	0	0	0	0	1	1	0	0	0	0	41	4	1
1	3	2	4	0	0	0	0	0	0	1	0	1	0	0	0	1	#NULL!	0	0	0	41	4	1
1	#NULL!	2	4	0	0	0	0	0	0	0	0	1	0	0	0	0	0	0	0	0	41	4	1
1	3	2	4	0	0	1	0	0	0	1	0	1	0	1	0	#NULL!	1	0	1	1	41	4	1
1	5	2	4	0	1	0	0	0	0	1	0	1	0	0	0	0	1	0	0	1	41	4	1
1	3	2	2	0	0	0	0	0	0	1	0	0	0	0	0	1	1	0	0	0	41	4	1
1	4	2	4	0	0	0	0	0	0	1	0	1	0	0	0	0	1	0	0	0	41	4	1
1	4	2	4	0	0	0	0	0	0	0	0	0	0	0	0	0	1	0	0	0	41	4	1
1	4	4	4	0	1	0	0	0	0	0	0	0	0	0	0	0	0	0	0	1	41	4	1
1	4	2	4	0	0	0	1	0	0	0	0	0	0	0	0	0	0	0	0	1	41	4	1
1	5	2	1	0	0	0	0	0	0	1	0	1	1	1	1	1	1	0	0	0	42	4	1
1	4	2	4	0	0	0	0	0	0	0	0	1	0	0	0	1	1	0	0	0	42	4	1
1	5	2	1	0	0	1	0	0	0	0	0	0	0	1	1	1	1	0	0	1	42	4	1
1	3	2	1	0	0	0	0	0	0	0	0	0	0	0	0	1	1	0	0	0	42	4	1
1	3	2	4	0	0	0	0	0	0	1	0	1	0	1	1	1	1	0	0	0	42	4	1
1	4	2	4	0	0	0	0	0	0	0	0	0	0	1	0	0	1	0	0	0	42	4	1
1	4	2	4	0	0	0	0	0	0	0	0	0	0	0	#NULL!	0	1	0	0	0	42	4	1
1	3	2	4	0	0	0	0	0	0	0	0	1	0	0	0	1	0	0	0	0	42	4	1
1	2	2	4	0	0	0	0	0	0	0	0	0	0	0	0	0	0	0	1	0	42	4	1
1	4	2	4	0	0	0	0	0	0	1	0	1	0	0	0	0	1	0	0	0	42	4	1
1	4	2	#NULL!	0	0	0	0	0	0	0	0	1	0	0	0	0	0	0	0	0	42	4	1
1	3	2	4	0	0	0	0	0	0	0	0	1	0	0	0	0	0	0	0	0	42	4	1
1	4	2	6	0	0	0	0	0	0	0	0	1	0	0	0	#NULL!	#NULL!	0	0	0	42	4	1
1	3	3	4	0	0	0	0	0	0	0	0	0	0	1	0	1	1	0	0	0	42	4	1
1	5	2	4	0	0	0	0	0	0	0	1	0	0	0	0	1	1	0	0	0	42	4	1
1	3	2	4	0	0	0	0	0	0	0	0	0	0	0	0	1	0	0	0	0	42	4	1
1	5	2	4	0	0	0	0	0	0	0	0	0	0	0	0	1	1	0	0	0	42	4	1
1	5	2	6	0	0	0	0	0	0	0	0	0	0	0	0	0	0	0	0	0	42	4	1
1	3	2	4	0	0	0	1	0	0	0	0	1	0	0	0	0	0	0	0	1	42	4	1
1	4	2	4	0	0	0	0	0	0	0	0	0	0	0	0	0	0	0	0	0	42	4	1
1	5	2	2	0	0	0	0	0	0	0	0	1	0	0	0	0	0	0	0	0	42	4	1
1	4	2	4	0	0	0	0	0	0	1	0	0	0	0	0	1	0	0	0	0	42	4	1
1	3	2	1	0	0	0	1	0	0	0	0	0	0	0	0	0	0	0	0	1	42	4	1
1	2	2	4	0	0	0	1	1	0	1	0	0	0	#NULL!	1	1	1	1	1	2	43	4	1
1	3	2	4	0	1	1	1	1	0	0	0	0	0	0	0	1	1	0	0	4	43	4	1
1	3	2	4	0	0	0	0	0	0	1	0	1	0	0	0	1	1	0	0	0	43	4	1
1	4	2	4	0	0	0	0	0	0	0	0	1	0	0	1	1	0	0	0	0	43	4	1
1	2	2	2	0	0	1	0	0	0	1	0	1	0	1	1	1	0	0	0	1	43	4	1
1	5	2	1	0	1	0	0	0	0	1	0	1	0	0	0	1	1	0	0	1	43	4	1
1	1	2	4	0	0	1	1	0	0	0	0	0	0	0	0	1	0	0	0	2	43	4	1
1	4	1	5	0	0	0	0	0	0	0	0	0	0	0	0	1	0	0	0	0	43	4	1
1	4	2	4	0	0	0	0	0	0	0	0	0	0	0	0	1	0	0	0	0	43	4	1
1	4	2	4	0	0	0	0	0	0	0	0	0	0	0	#NULL!	1	#NULL!	0	0	0	43	4	1
1	4	2	4	0	0	0	1	0	0	0	0	0	0	0	0	1	1	0	0	1	43	4	1
1	4	2	4	0	0	0	0	0	0	1	0	1	0	0	0	1	1	0	0	0	43	4	1
1	2	2	4	0	0	0	0	0	0	0	0	0	0	0	0	1	0	0	0	0	43	4	1
1	#NULL!	4	#NULL!	0	0	0	0	0	0	0	0	0	0	0	0	0	0	0	0	0	43	4	1
1	4	2	4	0	0	0	0	0	0	1	0	0	0	0	0	0	0	0	0	0	43	4	1
1	5	2	1	0	0	0	0	0	0	0	0	1	0	0	0	0	1	0	0	0	43	4	1
1	4	2	4	0	0	0	0	0	0	0	0	1	0	0	1	0	0	0	0	0	43	4	1
1	5	2	1	0	0	0	0	0	0	0	0	0	0	0	0	0	0	0	0	0	43	4	1
1	4	2	4	0	1	0	0	1	0	0	0	0	0	0	0	0	0	0	0	2	43	4	1
1	3	2	2	0	0	0	0	0	0	1	1	1	0	0	0	1	1	0	0	0	43	4	1
1	4	3	5	0	0	0	0	0	0	0	0	1	0	1	1	1	1	0	0	0	44	4	1
1	4	2	4	0	0	0	0	0	0	0	0	0	0	0	0	1	1	0	1	0	44	4	1
1	5	2	4	0	1	0	0	0	0	0	0	1	0	1	1	1	1	0	0	1	44	4	1
1	1	2	4	0	0	0	0	1	0	0	0	1	0	0	1	1	1	0	0	1	44	4	1
1	5	2	4	0	0	0	0	0	0	0	0	1	0	1	1	1	1	0	0	0	44	4	1
1	3	2	4	0	1	0	0	0	1	0	0	1	0	0	0	1	1	0	0	2	44	4	1
1	5	2	1	0	1	1	1	0	0	0	0	1	0	0	0	1	0	0	0	3	44	4	1
1	4	#NULL!	#NULL!	0	0	0	0	0	0	0	0	0	0	0	0	0	1	0	0	0	44	4	1
1	5	2	4	0	0	0	0	0	0	0	0	0	0	0	0	0	0	0	0	0	44	4	1
1	4	2	6	0	0	0	0	0	0	0	0	0	0	0	0	0	#NULL!	0	0	0	44	4	1
1	2	2	4	0	1	1	1	0	0	0	0	1	0	0	0	1	0	0	1	3	44	4	1
1	2	2	4	0	0	0	1	0	0	0	0	0	0	0	0	1	1	0	0	1	44	4	1
1	3	2	4	0	0	0	0	0	0	0	0	0	0	0	0	0	0	0	1	0	44	4	1
1	3	2	4	0	0	0	1	0	0	0	0	1	0	0	0	1	1	0	0	1	44	4	1
1	4	2	1	0	0	1	0	0	0	1	0	0	0	0	0	0	0	0	0	1	44	4	1
1	4	2	4	0	0	0	0	0	0	0	0	0	0	0	0	0	1	0	0	0	44	4	1
1	3	2	4	0	0	0	0	0	0	0	0	1	0	0	#NULL!	0	1	0	0	0	44	4	1
1	4	2	4	0	0	0	0	0	0	1	0	0	0	0	0	1	1	0	0	0	44	4	1
1	4	2	#NULL!	0	0	0	0	0	0	0	0	1	1	0	1	1	0	0	1	0	45	4	1
1	2	2	4	0	0	0	0	0	0	1	0	1	0	0	1	1	1	0	0	0	45	4	1
1	2	2	4	0	0	1	1	1	0	1	0	1	0	1	0	0	1	0	1	3	45	4	1
1	3	2	4	0	0	0	1	0	0	1	0	1	0	0	1	1	1	0	0	1	45	4	1
1	5	2	4	0	0	0	0	0	0	0	0	0	0	0	0	1	1	0	0	0	45	4	1
1	1	2	1	0	0	0	0	0	0	1	0	1	0	0	1	1	1	0	0	0	45	4	1
1	4	2	#NULL!	1	1	0	0	0	0	1	0	1	0	1	1	1	1	0	1	1	45	4	1
1	3	2	4	0	0	1	0	0	0	0	0	0	0	0	1	1	1	0	0	1	45	4	1
1	5	2	4	0	0	0	0	0	0	0	0	0	0	1	1	1	1	0	0	0	45	4	1
1	4	2	4	0	0	1	0	0	0	1	0	1	0	0	1	1	0	0	0	1	45	4	1
1	4	2	4	0	0	0	0	0	0	1	0	1	0	1	1	1	1	0	0	0	45	4	1
1	3	2	4	0	1	0	0	0	0	0	0	0	0	0	0	1	0	0	1	1	45	4	1
1	4	2	4	0	0	0	0	0	0	0	0	0	0	0	0	0	1	0	0	0	45	4	1
1	1	2	4	1	0	0	0	0	0	0	0	0	0	1	0	1	1	0	0	0	45	4	1
1	4	2	1	0	0	0	0	0	0	0	0	0	0	0	0	0	1	0	0	0	45	4	1
1	4	2	4	0	0	0	1	0	0	1	0	1	0	1	0	1	1	0	1	1	45	4	1
1	4	2	1	0	1	0	1	0	0	1	0	0	0	1	0	0	1	0	1	2	45	4	1
1	2	1	4	0	0	0	1	1	0	1	0	0	0	1	1	0	1	0	0	2	45	4	1
1	4	2	4	0	0	0	1	0	0	1	0	1	0	0	0	1	1	0	0	1	45	4	1
1	4	2	4	0	0	0	0	0	0	0	0	1	0	0	0	#NULL!	0	0	0	0	45	4	1
1	3	2	4	0	0	0	1	0	0	0	0	1	0	0	0	0	1	0	0	1	45	4	1
1	2	3	3	0	0	1	0	0	0	0	0	0	0	0	0	0	0	0	1	1	45	4	1
1	3	2	4	0	0	0	0	0	0	0	0	1	0	0	0	0	1	0	0	0	45	4	1
1	3	2	4	0	0	1	1	0	0	0	0	1	0	0	0	1	0	0	0	2	45	4	1
1	4	2	4	0	0	0	0	1	0	0	0	0	0	0	0	0	1	0	0	1	45	4	1
1	5	2	4	1	0	0	1	0	0	1	0	0	0	0	0	0	1	0	0	1	45	4	1
1	4	2	3	0	0	0	0	1	0	0	0	0	0	0	0	0	0	0	0	1	45	4	1
1	5	2	1	0	0	1	0	0	0	0	0	0	0	1	0	0	0	0	0	1	45	4	1
1	4	2	#NULL!	0	0	0	0	0	0	0	0	0	0	0	1	1	1	0	0	0	45	4	1
1	4	2	1	0	0	0	0	0	0	0	0	0	0	0	1	0	0	0	1	0	45	4	1
1	2	2	4	0	0	0	0	1	0	1	0	0	0	0	0	0	0	0	1	1	45	4	1
1	3	2	4	0	0	0	0	1	0	0	0	0	0	0	0	0	0	0	0	1	45	4	1
1	4	#NULL!	#NULL!	0	0	0	0	0	0	0	0	0	1	1	1	1	1	0	0	0	46	4	1
1	3	2	4	0	0	0	0	0	0	0	0	0	0	0	1	1	1	0	0	0	46	4	1
1	4	2	4	0	0	0	0	0	0	0	0	0	0	0	#NULL!	0	#NULL!	0	0	0	46	4	1
1	3	2	4	0	0	1	0	0	0	0	0	0	0	#NULL!	1	1	1	0	0	1	46	4	1
1	2	2	4	0	1	1	0	1	0	1	0	0	0	1	1	1	1	0	0	3	46	4	1
1	4	2	4	0	0	0	0	0	0	1	0	1	0	1	1	1	1	0	0	0	46	4	1
1	4	2	2	0	0	1	1	1	0	0	0	0	0	0	0	1	1	0	0	3	46	4	1
1	3	2	#NULL!	0	0	0	1	0	0	1	0	0	0	0	0	1	1	0	0	1	46	4	1
1	4	2	4	0	0	1	1	1	0	1	0	1	0	0	1	1	1	0	1	3	46	4	1
1	3	3	4	0	1	0	0	1	0	0	0	1	0	0	0	0	0	0	0	2	46	4	1
1	2	2	4	0	0	0	0	1	0	1	0	1	0	1	1	1	1	0	0	1	46	4	1
1	3	2	5	0	1	0	1	0	0	0	0	1	0	0	1	1	0	1	1	2	46	4	1
1	4	2	4	0	0	1	1	0	0	0	0	0	0	0	#NULL!	1	1	0	0	2	46	4	1
1	5	2	1	0	0	0	0	0	0	1	0	1	0	0	1	0	1	0	0	0	46	4	1
1	4	2	4	0	0	1	0	0	0	0	0	0	0	0	1	1	1	0	0	1	46	4	1
1	4	2	4	0	0	0	0	1	0	0	0	1	0	#NULL!	1	1	1	0	0	1	46	4	1
1	4	2	1	0	0	0	0	1	0	0	0	0	0	1	1	1	1	0	0	1	46	4	1
1	4	3	1	0	0	0	0	0	0	1	0	1	0	0	1	1	1	0	0	0	46	4	1
1	5	2	1	0	1	0	0	0	0	1	0	1	0	0	#NULL!	1	1	0	1	1	46	4	1
1	3	2	4	0	0	0	0	0	0	0	0	1	0	0	1	1	0	0	0	0	46	4	1
1	4	2	4	0	0	0	0	0	0	1	0	0	0	0	0	1	1	0	0	0	46	4	1
1	5	2	4	0	0	0	0	0	0	0	0	0	0	0	1	0	1	0	0	0	46	4	1
1	3	2	4	0	0	0	0	0	0	1	0	0	0	0	1	0	1	0	0	0	46	4	1
1	4	2	4	0	0	0	0	0	0	0	0	1	0	0	0	0	1	0	0	0	46	4	1
1	2	2	4	0	0	0	0	0	0	1	0	1	0	0	0	1	0	0	0	0	46	4	1
1	5	2	4	0	0	0	0	0	0	1	0	1	0	0	0	0	1	0	0	0	46	4	1
1	2	2	4	0	0	0	1	0	0	1	0	0	0	0	0	0	1	0	0	1	46	4	1
1	4	2	4	0	0	0	0	0	0	1	0	0	0	0	1	1	0	0	0	0	46	4	1
1	3	3	4	0	0	0	0	0	0	0	0	0	0	0	0	1	0	0	0	0	46	4	1
1	5	2	4	0	0	1	1	0	0	0	0	1	0	#NULL!	1	1	1	0	0	2	47	4	1
1	2	2	1	0	0	1	0	0	0	1	0	0	0	0	1	1	0	0	1	1	47	4	1
1	2	2	4	0	1	0	0	0	0	0	0	0	0	0	0	1	1	0	1	1	47	4	1
1	4	2	#NULL!	0	1	1	1	0	0	0	0	1	0	0	1	1	0	0	0	3	47	4	1
1	3	2	4	0	0	0	0	0	0	1	0	1	0	0	1	#NULL!	1	0	0	0	47	4	1
1	1	2	4	0	0	0	0	0	0	0	0	1	0	0	0	0	1	0	0	0	47	4	1
1	3	2	4	0	0	0	0	0	0	0	0	1	0	0	0	1	1	0	1	0	47	4	1
1	1	2	4	0	0	0	0	0	0	0	0	0	0	0	0	1	1	0	1	0	47	4	1
1	3	2	4	0	0	0	0	0	0	0	0	0	0	1	0	0	1	0	0	0	47	4	1
1	3	2	4	0	0	0	1	0	0	1	0	1	0	0	0	0	0	0	0	1	47	4	1
1	2	2	4	0	0	1	1	0	0	0	0	0	0	0	1	1	0	0	0	2	47	4	1
1	4	2	4	0	0	1	0	0	0	0	0	1	0	0	0	1	0	0	0	1	47	4	1
1	4	2	4	0	1	1	1	0	0	1	0	1	0	0	1	1	0	0	1	3	47	4	1
1	3	#NULL!	#NULL!	0	0	0	0	0	0	0	0	0	0	0	0	0	0	0	0	0	47	4	1
1	4	2	4	0	0	0	0	0	0	0	0	1	0	0	#NULL!	1	1	0	0	0	47	4	1
1	4	2	4	0	0	0	0	1	0	1	0	1	0	0	1	0	0	0	0	1	47	4	1
1	2	2	4	0	0	0	0	0	0	0	0	0	0	0	0	0	0	0	1	0	47	4	1
1	4	2	4	0	0	0	0	0	0	1	0	0	0	0	0	1	1	0	0	0	47	4	1
1	4	2	4	0	0	0	1	0	0	0	0	1	0	0	#NULL!	0	1	0	1	1	47	4	1
1	#NULL!	4	4	0	0	0	0	0	0	0	0	0	0	0	0	0	0	0	0	0	47	4	1
1	5	#NULL!	#NULL!	0	0	0	0	1	0	0	0	0	0	1	1	1	1	0	0	1	47	4	1
1	3	2	4	0	0	0	0	0	0	0	0	1	0	0	1	0	1	0	0	0	47	4	1
1	4	2	3	0	0	0	0	0	0	0	0	0	0	0	1	1	1	0	1	0	47	4	1
1	3	2	4	0	0	0	0	0	0	0	0	0	0	1	0	1	1	0	1	0	47	4	1
1	4	2	4	0	0	0	0	1	0	0	0	0	0	0	0	#NULL!	1	0	1	1	47	4	1
1	4	2	4	0	0	0	0	0	0	0	0	0	0	0	0	1	1	0	0	0	47	4	1
1	1	2	4	0	1	1	1	0	1	1	0	1	0	0	1	1	1	0	1	4	48	4	1
1	1	2	4	0	0	1	0	0	0	0	0	0	0	0	0	0	0	0	0	1	48	4	1
1	3	2	#NULL!	0	0	0	0	0	0	0	0	0	0	1	0	1	#NULL!	0	0	0	48	4	1
1	3	2	4	0	0	0	1	0	0	0	0	1	0	0	1	1	1	0	0	1	48	4	1
1	1	2	4	0	0	0	1	0	0	0	0	0	0	1	1	1	0	0	1	1	48	4	1
1	3	2	4	0	0	0	0	0	0	0	0	0	0	1	1	0	#NULL!	0	0	0	48	4	1
1	4	1	#NULL!	0	0	0	0	0	0	1	0	0	0	1	1	0	1	0	0	0	48	4	1
1	2	2	4	0	0	0	1	0	0	0	0	1	0	1	#NULL!	1	1	0	0	1	48	4	1
1	3	2	4	0	0	0	1	0	0	0	0	1	0	0	0	1	1	0	0	1	48	4	1
1	4	2	4	0	0	0	0	0	0	0	0	1	0	0	0	1	1	0	1	0	48	4	1
1	4	2	4	0	0	0	0	0	0	0	0	0	0	0	1	1	1	0	0	0	48	4	1
1	2	#NULL!	4	0	1	1	1	0	0	0	0	0	0	0	1	1	1	1	1	3	48	4	1
1	2	2	4	0	0	0	0	0	0	0	0	0	0	0	1	1	0	0	1	0	48	4	1
1	3	2	4	0	1	0	1	0	0	0	0	0	0	0	0	0	0	0	1	2	48	4	1
1	2	2	4	0	0	0	0	0	0	0	0	0	0	0	0	#NULL!	1	0	0	0	48	4	1
1	5	2	4	0	0	1	1	1	0	0	0	0	0	0	0	1	0	0	1	3	48	4	1
1	4	2	4	0	0	0	0	1	0	1	0	1	0	0	0	0	0	0	0	1	48	4	1
1	4	2	4	0	0	0	0	0	0	1	0	1	0	0	1	1	1	0	0	0	48	4	1
1	2	2	4	0	0	0	0	1	0	0	0	0	0	0	0	0	1	0	0	1	48	4	1
1	1	2	4	0	0	0	0	0	0	0	0	0	0	0	0	0	1	0	0	0	48	4	1
1	1	3	4	0	0	0	0	0	0	0	0	0	0	0	0	1	1	0	0	0	48	4	1
1	3	2	4	0	0	1	0	0	0	0	0	1	0	0	0	0	1	0	0	1	48	4	1
1	4	2	2	0	0	0	0	0	0	0	0	0	0	0	0	0	1	0	0	0	48	4	1
1	4	2	4	0	0	0	0	0	0	0	0	0	0	0	0	1	0	0	0	0	48	4	1
1	5	2	#NULL!	0	0	0	0	0	0	0	0	0	0	0	0	1	0	0	0	0	48	4	1
1	3	2	4	0	0	0	1	0	0	0	0	0	0	0	0	0	0	0	0	1	48	4	1
1	4	2	4	0	0	0	0	0	0	0	0	0	0	0	0	0	0	0	0	0	48	4	1
1	4	2	4	0	0	0	0	0	0	0	0	0	0	0	0	1	0	0	0	0	48	4	1
1	4	2	2	0	0	0	0	0	0	0	0	1	0	0	#NULL!	1	1	0	0	0	48	4	1
1	3	2	4	0	0	0	0	0	0	0	0	0	0	0	0	0	0	0	1	0	48	4	1
1	1	2	4	0	0	0	1	0	0	1	0	1	0	0	0	0	1	0	0	1	48	4	1
1	2	2	4	0	0	0	0	0	0	0	0	0	0	0	0	0	0	0	0	0	48	4	1
1	4	2	4	0	0	0	1	0	0	1	0	1	0	1	1	1	1	0	1	1	49	4	1
1	1	3	#NULL!	0	0	1	1	1	0	1	0	1	0	0	1	1	1	0	1	3	49	4	1
1	2	2	4	0	1	1	0	0	0	0	0	1	0	1	1	1	1	0	0	2	49	4	1
1	3	2	#NULL!	0	0	0	0	0	0	0	0	0	0	0	1	1	1	0	1	0	49	4	1
1	1	3	4	0	1	1	0	1	1	1	0	1	0	1	1	1	1	0	0	4	49	4	1
1	2	2	4	0	0	1	0	0	0	0	0	1	0	0	0	#NULL!	0	0	0	1	49	4	1
1	4	2	5	0	0	0	0	0	0	0	0	1	0	0	1	1	0	0	1	0	49	4	1
1	1	2	4	0	0	1	1	0	0	1	0	1	0	0	1	0	1	0	1	2	49	4	1
1	3	#NULL!	#NULL!	0	0	0	0	0	0	0	0	0	0	0	0	1	1	0	0	0	49	4	1
1	2	2	#NULL!	0	0	0	0	0	0	1	0	1	0	0	0	0	0	0	0	0	49	4	1
1	2	2	4	0	0	0	0	0	0	0	0	0	0	#NULL!	#NULL!	#NULL!	0	0	1	0	49	4	1
1	4	2	4	0	0	0	0	0	0	1	0	1	0	0	1	1	0	0	0	0	49	4	1
1	3	2	4	0	0	0	1	1	0	1	0	1	0	1	0	1	1	0	1	2	49	4	1
1	4	4	1	0	0	0	0	0	0	0	0	1	0	0	0	0	1	0	1	0	49	4	1
1	2	2	4	0	0	0	0	0	0	0	0	1	0	1	0	1	0	0	1	0	49	4	1
1	2	2	4	0	0	0	1	0	0	0	0	0	0	0	1	1	1	0	0	1	49	4	1
1	3	2	4	0	0	0	0	0	0	1	0	1	0	0	0	1	1	0	1	0	49	4	1
1	3	2	4	0	0	0	0	0	0	0	0	0	0	1	0	1	1	0	0	0	49	4	1
1	2	2	4	0	0	0	0	0	0	0	0	0	0	0	0	1	1	0	1	0	49	4	1
1	4	2	5	0	0	0	0	0	0	0	0	1	0	0	0	1	1	0	0	0	49	4	1
1	3	2	4	0	0	0	0	0	0	0	0	0	0	0	0	1	1	0	1	0	49	4	1
1	3	2	4	0	0	0	0	1	0	0	0	0	0	0	0	0	0	0	1	1	49	4	1
1	5	2	4	0	0	0	0	0	0	0	0	0	0	0	0	1	1	0	0	0	49	4	1
1	3	2	4	0	0	0	0	0	0	0	0	1	0	0	1	1	1	0	1	0	49	4	1
1	5	1	1	0	0	0	0	0	0	0	0	0	0	0	0	0	0	0	1	0	49	4	1
1	2	2	4	0	0	1	0	0	0	1	0	1	0	0	0	1	1	0	1	1	49	4	1
1	4	2	4	0	0	0	0	0	0	0	0	0	0	0	1	1	0	0	1	0	49	4	1
1	5	2	4	0	0	0	0	0	0	0	0	0	0	0	0	1	1	0	1	0	49	4	1
1	3	2	4	0	0	0	0	0	0	0	0	1	0	0	0	1	0	0	1	0	49	4	1
1	2	#NULL!	#NULL!	0	1	0	0	1	0	0	0	1	0	1	0	1	0	0	1	2	49	4	1
1	2	2	1	0	0	1	0	1	0	0	0	1	0	0	0	0	0	0	0	2	49	4	1
1	1	3	#NULL!	0	1	1	0	0	0	0	0	0	1	1	1	1	1	0	1	2	50	4	1
1	1	3	4	0	1	1	0	1	0	0	0	1	1	1	1	1	1	0	1	3	50	4	1
1	2	3	4	0	0	1	1	1	0	0	0	0	0	1	1	0	1	0	1	3	50	4	1
1	1	2	4	0	1	1	1	1	0	0	0	1	0	0	0	1	1	0	1	4	50	4	1
1	2	2	4	0	0	1	1	0	0	1	0	0	0	0	1	0	1	0	0	2	50	4	1
1	5	2	1	0	0	0	0	0	0	0	0	0	0	0	0	0	0	0	0	0	50	4	1
1	5	1	1	0	0	0	0	0	0	1	0	0	0	1	1	0	0	0	0	0	50	4	1
1	4	2	4	0	0	0	1	0	0	0	0	0	0	1	0	1	0	0	1	1	50	4	1
1	1	2	4	0	0	1	0	1	0	0	0	0	0	0	0	1	1	0	0	2	50	4	1
1	3	2	4	0	1	1	1	1	0	0	0	0	0	1	1	1	1	0	1	4	50	4	1
1	1	3	4	0	1	0	0	0	0	0	0	0	0	0	1	0	0	0	1	1	50	4	1
1	4	2	#NULL!	0	0	0	0	0	0	0	0	0	0	1	#NULL!	#NULL!	0	0	0	0	50	4	1
1	1	2	4	0	1	0	1	0	0	1	0	1	0	#NULL!	#NULL!	1	1	0	0	2	50	4	1
1	4	2	4	1	0	1	0	0	0	0	0	0	0	0	0	1	1	0	1	1	50	4	1
1	1	2	4	0	0	0	0	0	0	0	0	1	0	0	0	1	1	0	0	0	50	4	1
1	1	2	4	0	0	0	1	0	0	1	0	1	0	1	1	1	1	0	1	1	50	4	1
1	4	2	4	0	0	0	1	0	0	0	0	1	0	0	#NULL!	1	0	0	1	1	50	4	1
1	4	2	4	0	0	0	0	0	0	0	0	1	0	0	0	1	1	0	1	0	50	4	1
1	4	2	4	0	0	0	0	0	0	1	0	1	0	0	0	0	1	0	0	0	50	4	1
1	2	2	4	0	1	0	1	1	0	1	0	1	0	0	0	#NULL!	1	0	1	3	50	4	1
1	2	2	4	0	0	0	1	0	0	1	0	1	0	0	1	1	0	0	0	1	50	4	1
1	3	2	4	0	0	0	0	0	0	0	0	1	0	0	1	1	1	0	1	0	50	4	1
1	2	2	#NULL!	0	0	1	0	1	0	1	0	1	0	0	1	1	1	0	1	2	50	4	1
1	1	2	4	0	0	0	1	0	0	1	0	0	0	0	0	0	1	0	1	1	50	4	1
1	#NULL!	2	4	0	0	1	1	0	0	0	0	0	0	0	1	1	#NULL!	1	1	2	50	4	1
1	2	2	2	0	0	0	1	0	0	0	0	1	0	0	0	1	1	0	1	1	50	4	1
1	4	2	4	0	0	0	0	0	0	0	0	1	0	0	0	1	1	0	1	0	50	4	1
1	3	2	4	0	0	0	1	0	0	1	0	1	0	1	1	0	0	0	1	1	50	4	1
1	2	2	#NULL!	0	0	1	0	0	0	0	0	0	0	0	1	0	1	0	1	1	50	4	1
1	3	3	4	0	0	0	1	0	0	1	0	1	0	0	0	0	1	0	1	1	50	4	1
1	4	2	4	0	0	1	0	0	0	0	0	1	0	1	1	0	0	0	0	1	50	4	1
1	2	2	4	0	0	1	0	0	0	0	0	1	0	0	0	0	1	0	0	1	50	4	1
1	4	2	4	0	1	0	0	0	0	0	0	1	0	0	0	0	1	0	1	1	50	4	1
1	4	2	4	0	0	0	1	0	0	0	0	0	0	0	0	0	0	0	1	1	50	4	1
1	3	2	4	0	0	0	1	0	0	0	0	1	0	1	1	1	0	0	1	1	50	4	1
1	3	2	5	0	0	0	1	0	0	0	0	1	0	0	0	0	0	0	1	1	50	4	1
1	4	2	4	0	0	0	0	0	0	0	0	0	0	0	0	0	0	0	1	0	50	4	1
1	4	2	4	0	0	0	0	0	0	0	0	0	0	0	1	0	0	0	0	0	50	4	1
1	4	2	4	0	0	1	1	0	0	0	0	0	0	0	0	0	0	0	1	2	50	4	1
1	5	2	5	0	0	1	0	0	0	0	0	0	0	0	0	0	1	0	0	1	50	4	1
1	4	2	#NULL!	0	0	0	0	0	0	0	0	0	0	0	#NULL!	1	1	0	0	0	50	4	1
1	3	3	2	0	0	1	0	0	0	0	0	0	0	0	0	0	0	1	1	1	50	4	1
1	2	2	4	0	0	0	0	0	0	0	0	0	0	0	0	0	0	0	0	0	50	4	1
1	4	2	4	0	0	0	0	0	0	1	0	1	0	0	0	0	1	0	1	0	50	4	1
1	2	2	4	0	0	1	0	0	0	0	0	1	0	0	0	1	1	0	1	1	50	4	1
1	2	3	4	0	0	0	0	0	1	0	0	1	0	1	#NULL!	1	1	0	1	1	51	4	1
1	2	2	4	0	0	1	1	0	0	0	0	1	0	1	1	1	1	0	1	2	51	4	1
1	1	2	4	0	0	1	0	0	0	1	0	1	0	0	0	1	1	0	1	1	51	4	1
1	3	2	4	0	0	1	1	1	0	1	0	1	0	#NULL!	#NULL!	#NULL!	0	0	1	3	51	4	1
1	2	2	4	0	0	0	0	0	0	1	0	0	0	0	1	1	0	0	1	0	51	4	1
1	1	2	4	0	0	1	1	0	0	1	0	1	0	#NULL!	0	0	1	0	1	2	51	4	1
1	3	2	4	0	0	1	0	0	0	0	0	1	0	0	0	0	0	0	1	1	51	4	1
1	2	2	1	0	0	0	0	0	0	0	0	0	0	1	1	1	0	0	0	0	51	4	1
1	3	3	4	0	0	0	0	1	0	0	0	1	0	0	0	0	1	0	1	1	51	4	1
1	2	2	4	0	0	0	0	0	0	0	0	1	0	0	0	0	0	0	0	0	51	4	1
1	4	3	5	0	0	1	0	0	0	1	0	1	0	0	1	0	0	0	0	1	51	4	1
1	4	2	4	0	1	0	0	0	0	0	0	0	0	0	0	0	1	0	1	1	51	4	1
1	3	2	4	0	1	1	1	1	0	1	0	0	0	0	1	0	0	1	0	4	51	4	1
1	2	2	4	0	0	0	1	1	0	0	0	1	0	0	0	0	1	0	1	2	51	4	1
1	2	3	4	0	0	0	0	0	0	0	0	0	0	1	0	0	0	0	1	0	51	4	1
1	2	2	4	0	0	0	1	0	0	0	0	1	0	0	0	0	1	0	1	1	51	4	1
1	1	2	4	0	0	0	1	1	0	0	0	1	0	0	1	1	1	0	0	2	51	4	1
1	2	2	4	0	0	0	0	0	0	0	0	0	0	1	0	1	1	0	1	0	51	4	1
1	2	2	4	0	0	0	0	0	0	1	0	1	0	1	0	1	1	0	1	0	51	4	1
1	3	3	4	0	0	0	1	0	0	1	0	1	0	#NULL!	#NULL!	0	1	0	1	1	51	4	1
1	3	2	4	0	0	0	1	0	0	1	0	1	0	0	1	1	1	0	1	1	51	4	1
1	3	2	4	0	0	1	1	1	0	1	0	0	0	1	1	1	1	0	0	3	51	4	1
1	5	2	4	0	0	0	0	0	0	0	0	0	0	0	0	0	0	0	1	0	51	4	1
1	3	2	4	0	0	0	0	0	0	0	0	0	0	0	0	0	0	0	0	0	51	4	1
1	5	2	5	0	0	1	0	0	0	0	0	0	0	0	0	1	1	0	0	1	51	4	1
1	4	2	4	0	0	0	1	0	0	0	0	0	0	0	0	0	1	0	1	1	51	4	1
1	1	2	4	0	0	1	0	0	0	1	0	1	0	0	0	1	0	0	1	1	51	4	1
1	1	2	4	0	0	1	0	0	0	0	0	1	0	0	0	0	1	0	0	1	51	4	1
1	1	2	4	0	0	0	0	0	0	1	0	0	0	0	0	0	0	0	1	0	51	4	1
1	4	3	1	0	0	1	0	1	0	1	0	1	0	0	0	0	0	0	1	2	51	4	1
1	5	2	5	0	0	0	0	0	0	0	0	0	0	0	0	0	0	0	0	0	51	4	1
1	4	1	4	0	0	0	0	0	0	0	0	0	0	0	0	0	0	0	0	0	51	4	1
1	4	2	4	0	0	0	0	0	0	0	1	0	0	0	0	0	0	0	0	0	51	4	1
1	2	2	4	0	0	1	0	0	0	0	0	0	0	0	0	0	0	0	0	1	51	4	1
1	3	2	4	0	0	0	0	1	0	0	0	0	0	0	0	0	0	0	1	1	51	4	1
1	1	2	4	0	0	0	0	0	0	0	0	1	0	0	0	0	0	0	1	0	51	4	1
1	1	2	4	0	0	1	1	0	0	0	0	0	0	0	0	0	0	0	0	2	51	4	1
1	2	2	4	0	0	0	1	1	0	1	0	1	0	0	0	0	1	0	1	2	51	4	1
1	2	2	4	0	0	0	0	0	0	0	0	0	0	0	1	1	1	0	1	0	51	4	1
1	3	2	4	0	0	0	1	0	0	0	0	0	0	0	0	0	0	0	1	1	51	4	1
1	4	2	4	0	0	0	0	0	0	0	0	0	0	0	0	1	0	0	1	0	51	4	1
1	2	2	4	0	0	0	0	0	0	0	1	0	0	0	1	1	1	0	0	0	52	4	1
1	1	3	4	0	0	0	0	0	0	0	0	0	0	#NULL!	#NULL!	#NULL!	0	0	1	0	52	4	1
1	4	3	4	0	0	0	0	0	0	0	0	1	0	0	0	0	0	0	1	0	52	4	1
1	3	2	4	0	1	0	1	0	0	1	0	1	0	0	1	1	1	0	1	2	52	4	1
1	4	2	4	0	0	0	0	0	0	1	0	0	0	1	1	0	0	0	1	0	52	4	1
1	4	2	4	0	0	1	0	0	0	0	0	0	0	0	0	0	1	0	1	1	52	4	1
1	4	2	4	0	1	1	1	0	0	1	0	1	0	0	0	0	1	0	1	3	52	4	1
1	1	2	4	0	0	0	0	1	0	0	0	0	0	0	0	1	1	0	1	1	52	4	1
1	4	2	4	0	0	1	0	0	0	1	0	1	0	0	1	1	1	0	0	1	52	4	1
1	4	2	1	0	0	1	1	0	0	0	0	1	0	1	1	1	1	0	1	2	52	4	1
1	3	2	4	0	1	0	0	0	0	0	0	0	0	0	1	1	1	0	1	1	52	4	1
1	4	2	4	0	0	0	0	0	0	0	0	1	0	0	1	0	1	0	1	0	52	4	1
1	2	2	4	0	0	1	1	0	0	1	0	0	0	0	1	1	0	0	0	2	52	4	1
1	2	2	4	0	1	1	1	1	0	1	0	1	0	#NULL!	0	1	1	0	1	4	52	4	1
1	4	2	5	0	0	0	1	0	0	0	0	1	0	#NULL!	1	1	1	0	0	1	52	4	1
1	1	3	4	0	0	0	0	0	0	0	0	1	0	0	1	1	1	0	1	0	52	4	1
1	4	4	4	0	0	0	1	0	0	1	0	1	0	1	1	1	1	0	1	1	52	4	1
1	4	2	5	0	0	0	1	0	0	1	0	1	0	0	1	1	1	0	0	1	52	4	1
1	3	#NULL!	#NULL!	0	0	0	0	0	0	0	0	1	0	0	#NULL!	1	1	0	1	0	52	4	1
1	1	2	#NULL!	0	1	0	1	1	0	1	0	1	0	0	0	0	0	0	1	3	52	4	1
1	2	2	4	0	0	0	0	0	0	0	0	0	0	0	0	1	0	0	1	0	52	4	1
1	4	2	4	0	0	1	0	1	0	0	0	1	0	0	0	0	1	0	0	2	52	4	1
1	4	2	1	0	0	0	0	0	0	0	0	0	0	0	0	#NULL!	0	0	1	0	52	4	1
1	2	3	4	0	0	1	1	1	0	1	0	1	0	0	0	0	1	0	1	3	52	4	1
1	4	2	#NULL!	0	1	0	0	0	0	0	0	1	0	0	1	1	0	0	1	1	52	4	1
1	4	2	4	0	0	0	0	0	0	1	0	1	0	0	1	1	1	0	1	0	52	4	1
1	3	2	4	0	0	0	1	0	0	1	0	0	0	0	0	1	1	0	1	1	52	4	1
1	4	2	4	0	0	1	0	0	0	0	0	0	0	0	1	1	1	0	1	1	52	4	1
1	4	2	4	0	0	1	1	0	0	0	0	1	0	0	0	0	1	0	1	2	52	4	1
1	1	2	4	0	0	1	1	1	0	0	0	0	0	0	0	0	0	0	1	3	52	4	1
1	5	2	5	0	0	1	0	0	0	0	0	1	0	#NULL!	0	0	0	0	1	1	52	4	1
1	5	2	1	0	1	1	1	0	0	0	0	1	0	1	0	0	1	0	1	3	52	4	1
1	4	2	4	0	0	0	0	1	0	0	0	1	0	0	0	1	0	0	1	1	52	4	1
1	4	2	4	0	0	1	0	0	0	0	0	1	0	0	0	0	0	0	1	1	52	4	1
1	4	2	4	0	0	0	0	0	0	0	0	0	0	1	1	0	0	0	1	0	52	4	1
1	5	2	5	0	0	0	0	0	0	1	0	1	0	0	0	1	0	0	1	0	52	4	1
1	4	2	2	0	0	1	0	0	0	0	0	0	0	0	#NULL!	1	0	0	1	1	52	4	1
1	5	2	1	0	0	0	1	0	0	0	0	1	0	0	1	1	1	0	1	1	52	4	1
1	2	2	4	0	0	1	1	0	0	0	0	0	0	0	0	1	1	0	1	2	52	4	1
1	2	2	4	0	0	1	1	1	0	0	0	0	0	0	0	0	1	0	1	3	52	4	1
1	3	2	4	0	0	0	0	0	0	0	0	1	0	0	0	0	0	0	0	0	52	4	1
1	4	2	4	0	0	0	0	0	0	1	0	1	0	0	0	1	1	0	1	0	52	4	1
1	1	2	4	0	1	1	1	0	0	0	0	0	0	0	0	0	0	0	0	3	52	4	1
1	4	2	4	0	0	1	1	0	0	1	0	0	1	1	1	1	1	0	1	2	53	4	1
1	1	3	4	0	0	1	1	1	0	0	0	0	1	1	1	1	1	0	1	3	53	4	1
1	5	2	5	0	0	1	0	0	0	0	0	1	0	1	1	1	1	0	1	1	53	4	1
1	3	2	4	0	0	0	0	1	0	0	0	1	0	1	0	0	0	0	0	1	53	4	1
1	3	3	5	0	0	0	0	1	0	0	0	0	0	0	0	0	1	0	0	1	53	4	1
1	2	3	4	0	0	1	0	0	0	0	0	1	0	1	1	1	1	0	1	1	53	4	1
1	5	2	1	0	0	1	1	0	0	0	0	1	0	1	1	0	1	0	1	2	53	4	1
1	1	2	4	0	1	1	1	0	0	1	0	0	0	0	1	1	1	0	1	3	53	4	1
1	2	3	#NULL!	0	0	0	0	1	0	0	0	0	0	0	0	1	1	0	1	1	53	4	1
1	4	2	4	0	0	0	0	0	0	0	0	0	0	0	0	1	1	0	1	0	53	4	1
1	1	2	4	0	0	0	0	0	0	0	0	0	0	0	0	0	1	0	1	0	53	4	1
1	2	2	4	0	0	1	1	0	0	0	0	0	0	0	0	0	1	0	1	2	53	4	1
1	2	2	4	0	0	0	1	0	0	0	0	1	0	0	0	1	1	0	1	1	53	4	1
1	3	2	4	0	1	1	1	1	0	0	0	0	0	0	0	0	1	0	1	4	53	4	1
1	1	3	3	0	0	0	0	0	0	0	0	0	0	1	0	0	0	0	1	0	53	4	1
1	3	3	4	0	0	0	0	0	0	0	1	1	0	0	0	0	1	0	1	0	53	4	1
1	5	2	5	0	0	0	0	0	0	0	0	0	0	0	0	1	#NULL!	0	1	0	53	4	1
1	2	3	4	0	0	0	0	0	0	0	0	1	0	1	0	1	1	0	1	0	53	4	1
1	3	2	4	0	0	0	0	0	0	1	0	1	0	0	0	1	1	0	0	0	53	4	1
1	2	2	4	0	0	0	0	0	0	0	0	1	0	#NULL!	0	0	1	0	0	0	53	4	1
1	1	2	4	0	0	0	0	0	0	0	0	0	0	0	1	1	1	0	1	0	53	4	1
1	2	3	4	0	1	1	1	1	0	1	1	1	0	1	0	1	1	0	1	4	53	4	1
1	2	2	4	1	0	1	1	1	0	0	0	0	0	1	#NULL!	1	1	0	0	3	53	4	1
1	2	2	4	0	0	1	0	1	0	1	0	1	0	0	0	1	1	0	1	2	53	4	1
1	1	2	4	0	0	1	1	1	0	1	0	0	0	1	0	1	1	0	1	3	53	4	1
1	5	2	4	0	0	1	0	0	0	0	0	1	0	0	0	0	0	0	0	1	53	4	1
1	4	2	5	0	0	1	0	0	0	0	0	1	0	0	0	0	1	0	1	1	53	4	1
1	4	2	4	0	0	0	0	0	0	0	0	0	0	0	0	1	1	0	0	0	53	4	1
1	4	2	1	0	0	0	0	0	0	1	0	0	0	0	0	0	0	0	1	0	53	4	1
1	2	2	2	0	0	0	1	0	1	0	0	0	0	0	1	1	#NULL!	0	1	2	53	4	1
1	1	2	4	0	0	0	0	0	0	1	0	1	0	0	#NULL!	1	1	0	1	0	53	4	1
1	2	3	4	0	0	0	1	0	0	0	0	0	0	1	0	0	1	0	1	1	53	4	1
1	1	2	2	0	0	0	1	0	0	1	0	0	0	0	0	1	1	0	1	1	53	4	1
1	2	2	4	0	0	1	1	1	0	0	0	0	0	0	0	0	1	0	1	3	53	4	1
1	1	2	4	0	0	1	0	0	0	0	0	1	0	0	0	0	1	0	0	1	53	4	1
1	3	2	4	0	0	0	1	0	0	1	0	0	0	0	0	0	1	0	1	1	53	4	1
1	4	2	4	0	0	0	1	1	0	1	0	1	0	0	0	1	0	0	1	2	53	4	1
1	4	2	4	0	0	0	0	0	0	0	0	0	0	0	0	#NULL!	0	0	1	0	53	4	1
1	4	2	4	0	0	0	0	0	0	0	0	0	0	#NULL!	0	1	1	0	1	0	53	4	1
1	5	2	4	0	0	1	0	0	0	0	0	1	0	1	0	1	0	0	1	1	53	4	1
1	4	2	4	0	0	0	0	0	0	0	0	0	0	0	0	1	0	1	1	0	53	4	1
1	1	3	3	0	0	0	0	0	0	0	0	0	0	#NULL!	0	1	0	0	1	0	53	4	1
1	2	2	4	0	0	0	0	0	0	0	0	1	0	0	0	0	0	0	1	0	53	4	1
1	4	2	4	0	0	0	0	0	0	0	0	1	0	0	0	0	0	0	1	0	53	4	1
1	2	2	4	0	0	1	0	1	0	0	0	0	0	0	0	0	0	0	1	2	53	4	1
1	3	2	4	0	0	0	0	0	0	0	0	0	0	0	0	1	1	0	0	0	53	4	1
1	4	2	4	0	0	0	0	1	0	1	0	1	1	1	1	1	1	0	1	1	54	4	1
1	1	#NULL!	5	1	0	1	0	0	0	0	0	1	0	1	0	1	0	0	0	1	54	4	1
1	2	2	4	0	0	0	0	0	0	1	0	1	0	1	0	1	1	0	1	0	54	4	1
1	3	2	4	0	0	0	0	1	0	1	0	0	0	1	#NULL!	1	0	0	1	1	54	4	1
1	2	2	4	0	0	1	0	1	0	0	0	1	0	0	1	#NULL!	1	0	1	2	54	4	1
1	4	2	4	0	0	1	1	0	0	0	0	0	0	1	1	1	1	0	1	2	54	4	1
1	1	3	4	0	0	0	0	0	0	1	0	1	0	1	0	1	1	0	1	0	54	4	1
1	5	4	1	0	0	1	1	1	0	1	0	0	0	0	0	0	1	0	1	3	54	4	1
1	4	2	4	0	1	0	0	0	0	1	0	1	0	0	1	0	1	0	1	1	54	4	1
1	2	2	4	0	0	0	0	0	0	1	0	1	0	0	0	0	1	0	1	0	54	4	1
1	5	2	1	0	0	0	0	0	0	0	0	1	0	0	0	1	1	0	1	0	54	4	1
1	2	2	4	0	0	0	1	0	0	1	0	1	0	0	0	0	1	0	1	1	54	4	1
1	4	2	4	0	0	0	0	0	0	1	0	0	0	0	0	0	#NULL!	0	1	0	54	4	1
1	1	2	5	0	0	0	0	0	0	0	0	0	0	0	0	0	0	0	1	0	54	4	1
1	2	2	4	0	0	0	0	0	0	1	0	1	0	0	1	1	1	0	1	0	54	4	1
1	4	4	4	1	1	1	1	0	0	0	0	0	0	0	1	1	1	0	1	3	54	4	1
1	4	#NULL!	#NULL!	0	0	0	0	0	0	0	0	0	0	0	0	0	1	0	1	0	54	4	1
1	5	2	5	0	0	0	0	0	0	0	0	0	0	1	0	1	0	0	1	0	54	4	1
1	5	2	5	0	0	0	1	1	0	0	0	0	0	0	0	0	1	0	1	2	54	4	1
1	1	2	4	0	0	0	0	0	0	1	0	0	0	0	1	1	1	0	1	0	54	4	1
1	3	2	4	0	0	0	0	0	0	0	0	1	0	0	0	1	1	0	0	0	54	4	1
1	2	2	4	0	0	1	1	1	0	0	0	1	0	0	1	1	1	0	1	3	54	4	1
1	2	2	4	0	0	0	1	0	0	1	0	1	0	0	0	0	0	0	1	1	54	4	1
1	2	3	4	0	0	0	1	0	0	0	0	0	0	0	0	0	1	0	1	1	54	4	1
1	3	2	4	0	0	0	0	1	0	0	0	0	0	1	1	0	0	0	1	1	54	4	1
1	2	2	4	0	0	1	0	0	0	1	0	1	0	0	1	1	1	0	1	1	54	4	1
1	1	2	4	0	0	0	1	0	0	0	0	1	0	0	0	0	1	0	1	1	54	4	1
1	2	3	4	0	0	0	0	0	0	0	0	0	0	1	0	1	1	0	0	0	54	4	1
1	5	2	5	0	0	0	0	0	0	0	0	0	0	0	0	1	0	0	1	0	54	4	1
1	3	2	4	0	0	0	1	1	0	0	0	0	0	0	0	1	0	0	1	2	54	4	1
1	2	3	4	0	0	0	1	0	0	0	0	0	0	0	0	1	1	0	1	1	54	4	1
1	3	2	4	0	0	0	1	1	0	1	0	0	0	0	1	1	1	1	1	2	54	4	1
1	2	2	4	0	1	1	1	0	0	1	0	0	0	0	0	1	1	0	1	3	54	4	1
1	2	2	4	0	0	0	0	0	0	1	0	0	0	0	0	1	1	0	1	0	54	4	1
1	5	2	#NULL!	0	0	1	0	0	0	0	0	1	0	0	0	0	0	0	1	1	54	4	1
1	2	3	4	0	0	0	1	0	0	0	0	0	0	1	0	1	1	0	1	1	54	4	1
1	3	2	4	0	0	1	0	1	0	0	0	0	0	0	1	1	1	0	1	2	54	4	1
1	2	2	4	0	1	1	1	0	0	0	0	0	0	0	0	0	0	0	0	3	54	4	1
1	2	2	4	0	0	1	0	0	0	0	0	1	0	0	#NULL!	0	1	0	1	1	54	4	1
1	4	3	4	0	0	1	0	0	0	1	0	1	0	0	0	#NULL!	1	0	1	1	54	4	1
1	4	2	4	0	0	0	0	0	0	1	0	1	0	#NULL!	0	0	1	0	1	0	54	4	1
1	4	2	4	0	0	1	0	0	0	0	0	0	0	0	0	0	1	0	1	1	54	4	1
1	2	2	4	0	0	0	1	0	0	0	0	0	0	0	1	0	0	0	1	1	54	4	1
1	2	4	#NULL!	1	0	1	1	0	0	1	0	1	1	1	1	1	1	0	1	2	55	4	1
1	1	2	2	0	0	1	1	0	0	0	0	0	0	#NULL!	#NULL!	#NULL!	1	0	1	2	55	4	1
1	3	#NULL!	5	0	0	1	0	0	0	0	0	0	0	1	1	0	0	0	1	1	55	4	1
1	2	3	4	0	0	0	0	0	0	0	0	0	0	1	0	1	#NULL!	0	1	0	55	4	1
1	1	3	4	0	0	0	1	1	0	0	0	1	0	1	1	1	1	0	1	2	55	4	1
1	2	#NULL!	4	0	0	1	0	1	0	0	0	1	0	0	1	1	1	0	0	2	55	4	1
1	4	3	5	0	0	0	1	0	0	1	0	1	0	0	0	0	0	0	1	1	55	4	1
1	2	2	4	0	0	1	0	1	0	1	0	1	0	0	1	1	1	0	1	2	55	4	1
1	4	2	4	0	0	1	1	0	0	1	0	0	0	1	0	#NULL!	0	0	1	2	55	4	1
1	2	2	4	0	1	0	1	0	0	1	0	1	0	1	1	1	0	0	1	2	55	4	1
1	3	2	4	0	0	1	1	1	0	0	0	1	0	1	1	1	0	0	1	3	55	4	1
1	2	4	4	0	0	0	0	0	0	1	0	1	0	0	0	1	1	0	1	0	55	4	1
1	2	2	4	0	0	0	1	1	0	0	0	0	0	0	0	#NULL!	0	0	1	2	55	4	1
1	2	2	4	0	0	0	1	0	0	1	0	1	0	1	1	1	1	0	0	1	55	4	1
1	1	2	4	0	0	0	1	1	0	0	0	0	0	1	0	1	1	0	1	2	55	4	1
1	5	2	4	0	0	0	0	0	0	0	0	0	0	0	0	1	0	0	1	0	55	4	1
1	2	2	4	0	0	0	0	0	0	0	0	0	0	1	0	1	1	0	1	0	55	4	1
1	4	3	4	0	0	1	0	0	0	0	0	0	0	0	1	0	1	0	1	1	55	4	1
1	4	1	5	0	0	0	0	0	0	1	0	1	0	1	1	1	#NULL!	0	1	0	55	4	1
1	1	2	4	0	0	0	1	0	0	0	0	0	0	0	1	1	1	0	1	1	55	4	1
1	2	2	4	0	0	1	1	1	0	1	0	1	0	0	1	1	1	0	1	3	55	4	1
1	3	2	1	0	0	0	1	1	0	0	0	1	0	0	0	1	1	0	1	2	55	4	1
1	4	2	5	0	1	1	1	1	0	0	0	0	0	0	0	0	1	0	1	4	55	4	1
1	2	2	4	0	0	0	0	0	0	0	0	0	0	0	0	0	1	0	1	0	55	4	1
1	1	2	4	0	0	0	0	0	0	0	0	0	0	0	0	0	0	0	1	0	55	4	1
1	2	2	4	0	0	0	0	0	0	0	0	0	0	0	0	#NULL!	1	0	1	0	55	4	1
1	5	2	1	0	0	1	0	0	0	0	0	0	0	1	0	1	1	0	0	1	55	4	1
1	2	3	4	0	1	1	1	1	0	0	0	0	0	1	0	0	1	0	1	4	55	4	1
1	2	2	4	0	1	1	0	0	0	1	0	1	0	#NULL!	1	1	1	0	1	2	55	4	1
1	2	2	6	0	0	0	0	1	0	0	1	0	0	#NULL!	0	#NULL!	0	0	1	1	55	4	1
1	2	2	4	0	0	0	0	0	0	0	0	0	0	1	1	1	0	0	1	0	55	4	1
1	4	2	4	0	1	0	0	1	0	0	0	1	0	0	0	1	0	0	1	2	55	4	1
1	2	2	4	0	0	0	0	0	0	0	0	0	0	0	0	1	0	0	1	0	55	4	1
1	2	2	4	0	0	0	0	0	0	0	0	0	0	0	0	0	1	0	1	0	55	4	1
1	3	2	4	0	0	0	0	0	0	1	0	1	0	0	0	0	0	0	1	0	55	4	1
1	2	2	4	0	1	0	1	0	0	0	0	0	0	0	0	0	1	0	1	2	55	4	1
1	5	2	4	0	0	1	1	0	0	0	0	0	0	0	0	0	1	0	1	2	55	4	1
1	5	2	5	0	0	0	0	0	0	0	0	0	0	0	0	1	1	0	1	0	55	4	1
1	4	2	4	1	0	0	0	0	0	0	0	0	0	0	0	0	0	0	1	0	55	4	1
1	1	2	6	0	0	1	1	1	0	0	0	1	0	0	1	1	1	0	1	3	55	4	1
1	4	2	1	0	0	0	1	1	0	0	0	1	0	0	0	0	1	0	1	2	55	4	1
1	2	2	4	0	0	0	1	0	0	1	0	0	0	0	0	0	1	0	1	1	55	4	1
1	3	2	4	0	0	0	0	0	0	0	0	0	0	0	1	0	1	0	0	0	55	4	1
1	2	2	4	0	0	0	1	0	0	0	0	1	0	0	0	0	1	0	0	1	55	4	1
1	2	3	4	0	0	0	0	0	0	0	0	1	0	1	0	#NULL!	0	0	0	0	55	4	1
1	2	2	4	0	0	0	1	0	0	0	0	0	0	0	0	1	#NULL!	0	1	1	55	4	1
1	1	3	4	0	1	1	1	0	1	0	0	0	1	1	1	1	1	0	1	4	56	4	1
1	2	2	#NULL!	0	0	0	0	0	0	0	0	1	0	0	1	1	1	0	1	0	56	4	1
1	4	#NULL!	5	0	0	0	0	0	0	1	0	1	0	1	1	#NULL!	#NULL!	0	0	0	56	4	1
1	2	2	4	0	1	1	1	0	0	0	0	1	0	0	1	1	1	0	1	3	56	4	1
1	1	2	4	0	0	0	1	0	0	0	0	0	0	1	0	0	1	0	1	1	56	4	1
1	3	2	4	0	0	1	1	1	0	0	0	1	0	0	1	1	1	0	1	3	56	4	1
1	2	2	4	0	0	0	0	0	0	0	0	0	0	0	0	1	0	0	1	0	56	4	1
1	2	2	5	0	0	0	1	0	0	1	0	1	0	0	0	0	1	0	1	1	56	4	1
1	1	2	4	0	0	1	0	0	0	0	0	1	0	1	1	1	#NULL!	0	1	1	56	4	1
1	2	2	4	0	0	0	0	1	0	0	0	0	0	1	1	0	1	0	0	1	56	4	1
1	3	2	4	1	1	1	1	0	0	0	0	1	0	1	0	1	0	0	1	3	56	4	1
1	2	2	4	1	1	0	1	1	0	1	0	1	0	0	1	1	0	0	0	3	56	4	1
1	3	2	4	0	0	1	0	1	0	0	0	1	0	0	0	0	1	0	1	2	56	4	1
1	2	3	4	0	0	0	0	0	1	0	0	0	0	1	1	0	1	0	1	1	56	4	1
1	1	2	4	0	0	1	1	0	0	0	0	1	0	0	0	0	1	0	1	2	56	4	1
1	4	#NULL!	5	0	1	1	1	0	0	1	0	0	0	1	0	1	1	0	1	3	56	4	1
1	4	2	4	0	0	0	0	0	0	0	0	0	0	0	#NULL!	1	1	0	1	0	56	4	1
1	3	2	4	0	0	0	1	0	0	1	0	1	0	0	0	1	1	0	1	1	56	4	1
1	2	2	4	0	1	0	1	0	0	0	0	1	0	0	0	0	1	0	1	2	56	4	1
1	1	2	4	0	0	0	0	0	0	1	0	1	0	1	0	1	0	0	1	0	56	4	1
1	4	3	5	1	0	0	0	0	0	0	0	0	0	1	0	1	0	0	1	0	56	4	1
1	4	2	4	0	0	0	0	0	0	0	0	1	0	0	0	0	1	0	1	0	56	4	1
1	3	2	4	0	0	1	0	0	0	0	0	1	0	1	1	1	0	0	1	1	56	4	1
1	2	3	4	0	0	1	1	1	0	1	0	1	0	0	0	0	1	0	1	3	56	4	1
1	3	3	5	0	0	0	1	0	0	0	0	1	0	0	1	1	1	0	1	1	56	4	1
1	2	3	4	0	0	0	0	0	0	0	0	1	0	0	0	0	0	0	1	0	56	4	1
1	3	2	4	0	0	1	0	0	0	0	0	1	0	0	1	1	1	0	1	1	56	4	1
1	2	2	4	0	0	0	0	0	0	0	0	1	0	#NULL!	0	1	1	0	1	0	56	4	1
1	2	2	4	0	0	1	1	1	0	0	0	1	0	0	0	0	0	0	1	3	56	4	1
1	#NULL!	#NULL!	4	0	1	1	0	0	0	0	0	1	0	1	0	0	1	0	0	2	56	4	1
1	2	2	4	0	0	0	1	0	0	1	0	0	0	1	0	1	1	0	1	1	56	4	1
1	2	2	4	0	0	0	1	0	0	0	0	1	0	0	0	1	0	0	1	1	56	4	1
1	2	2	4	0	1	1	0	0	0	0	0	1	0	1	0	1	1	0	1	2	56	4	1
1	4	2	5	0	0	0	0	0	0	0	0	1	0	0	1	1	1	0	1	0	56	4	1
1	3	2	5	0	0	1	1	0	0	1	0	0	0	0	0	0	1	0	1	2	56	4	1
1	5	2	5	0	0	0	1	0	0	1	0	1	0	0	0	0	1	0	1	1	56	4	1
1	3	2	4	0	0	0	0	1	0	0	0	0	0	0	0	0	0	0	1	1	56	4	1
1	4	2	5	0	0	1	1	1	0	0	0	0	0	0	0	0	0	0	1	3	56	4	1
1	1	2	4	0	0	1	0	0	0	0	0	1	0	0	0	0	1	0	1	1	56	4	1
1	2	2	4	0	0	1	0	0	0	1	0	0	0	0	1	0	1	0	1	1	56	4	1
1	3	2	#NULL!	0	0	1	1	0	0	0	0	0	0	0	0	0	0	0	1	2	56	4	1
1	4	2	4	0	0	1	0	0	0	1	0	0	0	0	0	1	0	0	1	1	56	4	1
1	4	2	4	0	0	0	0	0	0	0	0	0	0	0	0	0	#NULL!	0	1	0	56	4	1
1	2	3	4	0	0	1	0	0	0	0	0	0	0	0	0	0	0	0	0	1	56	4	1
1	4	2	4	0	0	1	0	0	0	0	0	0	0	0	0	1	0	0	1	1	56	4	1
1	5	2	1	0	0	0	0	0	0	0	0	0	0	0	0	0	0	0	1	0	56	4	1
1	4	2	5	0	0	0	0	0	0	0	0	0	0	0	0	0	0	0	1	0	56	4	1
1	1	2	4	0	0	1	0	0	0	0	0	0	0	0	0	0	0	0	1	1	56	4	1
1	3	2	4	0	0	0	0	0	0	0	0	0	0	0	0	0	0	0	0	0	56	4	1
1	2	2	4	0	0	1	0	0	0	0	0	1	0	0	0	1	1	0	0	1	57	4	1
1	2	2	4	0	0	0	0	0	0	0	0	0	0	0	1	1	1	0	1	0	57	4	1
1	1	2	4	0	0	1	1	1	0	0	0	1	0	1	0	0	1	0	1	3	57	4	1
1	1	2	4	0	0	0	1	1	0	0	0	1	0	0	0	0	1	0	1	2	57	4	1
1	2	2	4	0	0	1	1	1	0	0	0	1	0	#NULL!	1	1	1	0	1	3	57	4	1
1	2	2	4	0	1	1	1	1	0	1	0	1	0	1	#NULL!	1	1	0	1	4	57	4	1
1	2	2	4	0	0	1	1	0	0	0	0	1	0	0	1	1	0	0	1	2	57	4	1
1	3	3	#NULL!	0	1	0	1	1	0	0	0	1	0	0	1	1	1	0	1	3	57	4	1
1	3	2	4	0	0	1	1	0	0	0	0	0	0	0	0	1	1	0	1	2	57	4	1
1	2	3	4	0	1	0	1	0	0	1	0	1	0	0	1	1	1	0	1	2	57	4	1
1	1	2	4	0	1	1	0	1	0	0	0	1	0	#NULL!	#NULL!	1	1	0	1	3	57	4	1
1	3	2	4	0	0	1	1	1	0	0	0	0	0	0	1	1	1	0	1	3	57	4	1
1	5	2	5	0	0	0	1	0	0	0	0	0	0	0	0	1	1	0	1	1	57	4	1
1	1	2	4	0	0	0	0	0	0	1	0	1	0	1	0	0	0	0	1	0	57	4	1
1	4	2	4	0	0	0	0	0	0	1	0	1	0	0	0	0	1	0	1	0	57	4	1
1	1	2	4	0	1	1	0	0	0	1	0	1	0	1	0	1	1	0	1	2	57	4	1
1	4	2	#NULL!	0	0	1	0	0	0	0	0	1	0	0	0	0	1	0	1	1	57	4	1
1	2	2	4	0	0	1	1	1	0	0	0	0	0	0	1	1	1	0	1	3	57	4	1
1	2	2	3	0	1	1	1	0	0	0	0	0	0	1	1	0	1	0	1	3	57	4	1
1	4	2	5	0	0	0	0	0	0	0	0	0	0	0	0	0	1	0	1	0	57	4	1
1	2	2	4	0	1	1	0	0	0	1	0	0	0	0	1	1	0	0	1	2	57	4	1
1	2	2	4	0	0	0	0	0	0	0	0	0	0	0	0	0	0	0	1	0	57	4	1
1	2	2	5	0	0	1	1	0	0	0	0	1	0	0	0	0	0	0	1	2	57	4	1
1	2	2	4	0	1	0	1	1	0	0	0	0	0	1	0	1	1	0	1	3	57	4	1
1	4	2	4	0	0	1	0	0	0	0	0	0	0	#NULL!	0	1	1	0	1	1	57	4	1
1	5	3	5	0	0	0	1	0	0	1	0	1	0	0	0	1	0	0	1	1	57	4	1
1	2	2	4	0	0	0	0	0	0	1	0	1	0	1	0	1	0	0	1	0	57	4	1
1	4	3	5	0	0	1	1	1	0	0	0	0	0	0	0	0	1	0	1	3	57	4	1
1	2	2	4	0	1	1	0	1	0	0	0	1	0	0	1	0	0	0	1	3	57	4	1
1	2	2	4	0	0	0	0	0	0	0	0	1	0	0	1	#NULL!	1	0	1	0	57	4	1
1	2	2	4	0	0	1	1	1	0	0	0	0	0	0	0	0	1	0	1	3	57	4	1
1	4	2	5	0	0	0	0	0	0	1	0	1	0	0	0	1	0	0	1	0	57	4	1
1	1	#NULL!	4	0	0	1	0	0	0	1	0	0	0	0	0	1	0	0	1	1	57	4	1
1	3	2	4	0	0	1	0	0	0	0	0	1	0	0	0	0	1	0	1	1	57	4	1
1	3	2	#NULL!	0	0	0	1	0	0	0	0	1	0	1	1	0	0	0	1	1	57	4	1
1	#NULL!	2	#NULL!	0	0	0	0	0	0	0	0	0	0	0	0	0	0	0	1	0	57	4	1
1	2	2	4	0	0	0	0	0	0	0	0	0	0	0	0	0	0	0	1	0	57	4	1
1	2	3	3	0	0	0	0	0	0	1	0	0	0	0	1	1	1	0	1	0	57	4	1
1	2	2	4	0	0	0	0	0	0	0	0	0	0	#NULL!	0	0	1	0	1	0	57	4	1
1	3	2	4	0	1	1	1	1	0	0	0	0	0	1	1	#NULL!	1	0	1	4	57	4	1
1	2	3	5	0	0	0	0	0	1	0	0	0	1	1	#NULL!	1	1	0	1	1	58	4	1
1	3	2	4	0	1	1	0	1	0	0	0	1	0	#NULL!	0	0	0	0	1	3	58	4	1
1	1	3	4	0	0	0	0	0	0	0	0	0	0	0	0	0	1	0	1	0	58	4	1
1	3	2	4	0	0	0	1	0	0	0	0	0	0	0	0	1	1	0	1	1	58	4	1
1	5	2	4	0	0	1	1	1	0	0	0	0	0	0	1	1	1	0	0	3	58	4	1
1	2	3	4	0	1	1	1	0	0	0	0	1	0	0	1	0	1	0	1	3	58	4	1
1	3	3	4	0	0	1	1	0	0	0	1	0	0	1	1	1	1	0	1	2	58	4	1
1	1	2	4	0	0	1	0	0	1	1	0	1	0	0	0	1	1	0	1	2	58	4	1
1	1	2	4	0	1	1	1	0	0	1	0	1	0	#NULL!	1	1	0	0	1	3	58	4	1
1	#NULL!	#NULL!	#NULL!	0	0	0	1	1	0	0	0	0	0	0	0	0	1	0	1	2	58	4	1
1	2	3	4	0	0	0	0	0	0	0	0	0	0	0	0	1	0	0	1	0	58	4	1
1	2	2	4	0	0	0	1	0	0	0	0	1	0	0	0	1	0	0	1	1	58	4	1
1	5	#NULL!	5	0	0	0	0	0	0	0	0	0	0	0	0	0	1	0	1	0	58	4	1
1	3	3	5	0	0	1	1	0	0	1	0	0	0	#NULL!	0	0	0	0	1	2	58	4	1
1	1	3	5	0	0	0	1	0	0	1	0	1	0	0	0	1	1	0	1	1	58	4	1
1	2	2	4	0	0	0	1	0	0	0	0	0	0	0	1	0	1	0	1	1	58	4	1
1	2	2	4	0	0	1	1	0	0	0	0	1	0	0	1	1	1	0	1	2	58	4	1
1	1	2	4	0	0	0	1	0	0	1	0	1	0	0	1	1	1	0	1	1	58	4	1
1	3	3	4	0	1	1	1	1	0	0	0	0	0	1	1	1	1	0	1	4	58	4	1
1	1	2	4	0	0	1	0	0	0	0	0	1	0	#NULL!	#NULL!	0	1	0	1	1	58	4	1
1	1	2	4	0	0	0	0	0	0	0	0	0	0	0	0	0	1	0	0	0	58	4	1
1	4	2	4	0	0	1	0	1	0	0	0	1	0	1	1	1	#NULL!	0	1	2	58	4	1
1	5	2	5	0	0	0	0	0	0	0	0	1	0	0	0	1	1	0	1	0	58	4	1
1	4	2	4	0	0	0	0	0	0	0	0	0	0	0	0	1	#NULL!	0	1	0	58	4	1
1	4	2	4	0	0	0	0	0	0	0	0	0	0	1	0	1	1	0	1	0	58	4	1
1	2	2	2	0	1	1	1	0	0	0	0	0	0	0	1	0	1	0	1	3	58	4	1
1	2	2	4	0	1	0	1	1	0	0	0	1	0	0	#NULL!	#NULL!	0	0	1	3	58	4	1
1	2	2	4	0	0	0	0	0	0	0	0	1	0	0	0	0	1	0	0	0	58	4	1
1	4	3	5	0	0	1	1	0	0	0	0	1	0	1	0	1	1	0	1	2	58	4	1
1	3	2	4	0	0	0	0	0	0	1	0	1	0	0	#NULL!	#NULL!	#NULL!	0	1	0	58	4	1
1	5	3	5	0	0	0	1	0	0	0	0	1	0	0	0	1	1	0	1	1	58	4	1
1	4	2	4	0	0	1	1	0	0	0	0	0	0	0	1	0	1	0	1	2	58	4	1
1	4	2	4	0	0	1	0	0	0	1	0	0	0	0	0	1	1	0	1	1	58	4	1
1	3	3	3	0	0	1	0	0	1	1	0	0	0	0	0	1	1	0	1	2	58	4	1
1	1	3	#NULL!	0	0	0	1	1	0	0	0	0	0	0	0	0	0	0	1	2	58	4	1
1	2	2	1	0	1	0	0	0	0	0	0	1	0	0	0	0	1	0	1	1	58	4	1
1	2	3	4	0	1	0	1	0	0	0	0	0	0	0	1	1	1	0	1	2	58	4	1
1	2	2	4	0	0	0	1	0	0	1	0	1	0	0	0	1	1	0	1	1	59	4	1
1	1	2	4	0	1	1	1	1	0	1	0	0	0	0	1	1	1	0	1	4	59	4	1
1	4	2	5	0	1	0	0	0	0	0	0	0	1	1	#NULL!	1	1	0	1	1	59	4	1
1	3	2	4	0	0	0	1	0	0	0	0	1	0	0	1	1	1	0	1	1	59	4	1
1	3	2	4	0	0	0	0	0	0	0	0	1	0	0	0	0	0	0	0	0	59	4	1
1	2	2	4	0	1	0	1	0	0	1	0	0	0	0	1	1	1	0	1	2	59	4	1
1	3	2	4	0	0	0	1	1	0	0	0	1	0	#NULL!	0	1	1	0	1	2	59	4	1
1	2	2	4	0	0	1	1	1	0	0	0	0	0	0	0	1	1	0	1	3	59	4	1
1	1	2	4	0	1	1	1	1	0	1	0	1	0	0	0	1	1	0	0	4	59	4	1
1	2	#NULL!	3	0	0	0	0	0	0	1	0	1	0	#NULL!	#NULL!	#NULL!	1	0	1	0	59	4	1
1	2	3	4	0	0	1	1	0	0	1	0	0	0	0	0	0	1	0	1	2	59	4	1
1	3	2	4	0	0	0	1	1	0	0	0	0	0	0	1	0	1	0	1	2	59	4	1
1	2	2	4	0	0	0	1	1	0	0	0	1	0	0	0	1	1	0	1	2	59	4	1
1	2	2	4	0	0	1	0	0	0	0	0	1	0	1	1	1	0	0	0	1	59	4	1
1	4	2	4	0	0	0	0	0	0	0	0	1	0	0	0	1	1	0	1	0	59	4	1
1	1	2	4	0	0	0	1	1	0	0	0	0	0	0	0	1	1	0	1	2	59	4	1
1	2	2	4	0	1	0	1	0	0	1	0	1	0	0	0	1	1	0	1	2	59	4	1
1	1	3	4	0	0	0	0	0	0	1	0	1	0	#NULL!	1	1	0	0	1	0	59	4	1
1	5	2	5	1	0	0	1	0	0	0	0	1	0	#NULL!	0	1	1	0	1	1	59	4	1
1	2	2	4	0	0	0	0	0	0	0	0	1	0	0	0	0	1	0	1	0	59	4	1
1	1	3	4	0	0	0	0	0	0	0	0	0	0	0	1	1	1	0	1	0	59	4	1
1	1	2	4	0	0	0	0	1	0	1	0	1	0	0	0	1	1	0	1	1	59	4	1
1	2	2	4	0	0	1	1	1	0	0	0	1	0	0	0	1	1	0	1	3	59	4	1
1	2	3	5	0	0	1	1	0	0	0	0	0	0	1	1	1	1	0	0	2	59	4	1
1	3	2	4	0	0	0	0	0	0	1	0	1	0	0	1	0	#NULL!	0	0	0	59	4	1
1	2	3	3	0	0	0	1	1	0	0	0	1	0	0	0	1	1	0	1	2	59	4	1
1	5	2	4	0	0	0	1	0	0	0	0	0	0	0	0	1	1	0	1	1	59	4	1
1	1	2	4	0	0	0	0	0	0	0	0	1	0	0	0	#NULL!	1	0	1	0	59	4	1
1	2	2	4	0	0	1	1	0	0	0	0	0	0	0	0	1	0	0	1	2	59	4	1
1	1	2	4	0	0	1	1	0	0	0	0	1	0	0	0	0	1	0	1	2	59	4	1
1	1	2	4	0	0	1	1	0	0	0	0	1	0	0	0	0	1	0	1	2	59	4	1
1	2	3	6	0	0	1	0	0	0	1	0	1	0	1	0	0	1	0	1	1	59	4	1
1	2	2	4	0	0	0	0	0	0	1	0	1	0	0	0	0	1	0	1	0	59	4	1
1	4	2	1	0	0	0	0	0	0	1	0	0	0	0	0	0	0	0	1	0	59	4	1
1	2	2	4	0	0	0	1	0	0	0	0	0	0	0	0	0	0	0	1	1	59	4	1
1	2	3	4	0	0	1	1	0	0	0	0	1	0	1	0	1	1	0	1	2	59	4	1
1	2	#NULL!	4	0	0	0	0	0	0	1	0	0	0	#NULL!	#NULL!	#NULL!	0	0	1	0	59	4	1
1	2	2	4	0	0	0	0	0	0	0	0	0	0	0	0	0	0	0	1	0	59	4	1
1	1	#NULL!	4	0	1	1	0	0	0	0	0	1	1	1	1	1	1	0	1	2	60	4	1
1	2	3	4	0	1	1	1	1	0	0	0	1	1	1	1	1	0	0	1	4	60	4	1
1	1	2	4	0	0	0	0	0	0	1	0	0	1	1	1	1	1	0	1	0	60	4	1
1	2	2	4	0	0	1	1	1	0	0	0	0	0	1	0	1	1	0	0	3	60	4	1
1	1	3	4	0	0	0	0	0	0	1	0	1	0	1	1	1	0	1	1	0	60	4	1
1	2	3	4	0	0	0	0	0	0	1	0	1	0	0	1	1	1	0	1	0	60	4	1
1	3	2	3	0	0	0	0	0	0	0	0	0	0	0	0	0	1	0	1	0	60	4	1
1	1	2	4	0	1	1	1	1	0	1	0	1	0	0	1	1	1	0	0	4	60	4	1
1	1	2	6	0	0	0	0	1	0	0	0	0	0	1	1	1	0	0	1	1	60	4	1
1	1	3	4	0	1	1	0	0	0	1	0	0	1	1	1	1	0	0	1	2	60	4	1
1	1	2	4	0	0	1	1	1	0	0	0	1	0	0	1	1	0	0	1	3	60	4	1
1	2	2	5	0	0	0	0	0	0	0	0	0	0	#NULL!	#NULL!	#NULL!	1	0	0	0	60	4	1
1	2	2	4	0	0	0	0	0	0	0	0	0	0	1	0	1	0	0	1	0	60	4	1
1	1	2	4	0	0	0	1	0	0	1	0	1	0	0	0	0	1	0	1	1	60	4	1
1	2	2	4	0	0	0	0	0	0	0	0	0	0	0	0	1	0	1	1	0	60	4	1
1	2	3	5	0	0	1	0	1	0	1	0	0	0	0	0	1	0	0	1	2	60	4	1
1	2	2	4	0	0	1	1	0	0	1	0	0	0	0	1	1	1	0	1	2	60	4	1
1	1	2	4	0	0	0	0	0	0	0	0	0	0	0	1	1	1	0	1	0	60	4	1
1	3	2	4	0	0	1	1	0	0	0	0	1	0	0	0	1	1	0	1	2	60	4	1
1	1	2	4	0	0	0	0	0	0	1	0	1	0	1	0	0	1	0	1	0	60	4	1
1	3	2	4	0	0	1	1	0	0	1	0	0	0	1	1	0	0	0	1	2	60	4	1
1	4	3	4	0	1	1	0	1	0	0	0	0	0	#NULL!	#NULL!	0	1	0	1	3	60	4	1
1	1	2	4	0	1	0	1	0	0	1	0	0	0	1	1	0	1	0	1	2	60	4	1
1	2	2	4	0	0	0	1	0	0	1	0	1	0	1	1	1	1	0	1	1	60	4	1
1	3	#NULL!	4	0	0	1	1	0	0	0	0	0	0	1	0	0	0	0	1	2	60	4	1
1	1	2	#NULL!	0	1	1	0	1	0	0	0	0	0	0	0	0	1	0	1	3	60	4	1
1	5	3	5	0	0	1	1	0	0	0	0	0	0	0	0	1	1	0	1	2	60	4	1
1	1	2	4	1	0	1	0	1	0	0	0	1	0	1	0	1	1	0	1	2	60	4	1
1	1	2	4	0	0	0	0	0	0	0	0	1	0	0	0	0	1	0	1	0	60	4	1
1	2	3	5	1	1	0	0	0	0	1	0	1	0	#NULL!	0	1	0	0	1	1	60	4	1
1	1	2	4	0	0	0	1	1	0	0	1	1	0	0	1	1	1	1	1	2	60	4	1
1	2	2	4	0	0	0	0	0	0	0	0	0	0	0	1	0	1	0	1	0	60	4	1
1	2	2	4	0	0	0	0	0	0	0	0	0	0	0	0	0	0	0	1	0	60	4	1
1	1	3	4	0	0	0	0	0	0	0	0	0	0	0	0	1	1	0	1	0	60	4	1
1	2	2	4	0	1	1	0	1	0	0	0	1	0	0	0	1	1	0	1	3	60	4	1
1	2	2	4	0	1	0	0	0	0	1	0	0	0	0	1	1	0	0	1	1	60	4	1
1	2	3	#NULL!	0	0	0	0	0	0	1	0	1	0	1	0	1	0	0	1	0	60	4	1
1	2	2	4	0	0	1	0	0	0	0	0	1	0	0	1	0	0	0	1	1	60	4	1
1	3	2	2	0	0	0	0	0	0	0	0	1	0	0	0	#NULL!	1	0	0	0	60	4	1
1	2	2	4	0	0	0	0	0	0	0	0	0	0	0	0	0	1	0	1	0	60	4	1
1	2	2	4	0	0	0	0	0	0	0	0	0	0	0	0	0	0	0	1	0	60	4	1
1	1	2	4	0	0	0	0	0	0	0	0	0	0	1	0	1	1	0	1	0	60	4	1
1	3	3	5	0	0	0	0	1	0	0	0	1	0	1	1	0	0	0	1	1	60	4	1
1	1	3	4	0	1	1	0	0	0	0	0	0	0	#NULL!	1	1	0	0	1	2	60	4	1
1	2	2	4	0	0	0	0	0	0	0	0	1	0	0	1	1	1	0	1	0	60	4	1
1	1	2	4	0	0	0	0	0	0	0	0	0	0	0	0	0	0	0	1	0	60	4	1
1	2	2	4	0	1	1	0	1	0	1	0	0	0	1	1	1	1	0	1	3	60	4	1
1	3	2	4	0	0	1	0	0	0	0	0	1	0	0	0	0	1	0	1	1	60	4	1
1	4	2	4	0	0	0	0	0	0	1	0	1	0	0	0	0	1	0	0	0	60	4	1
1	3	3	4	0	0	0	0	0	0	0	0	1	0	#NULL!	#NULL!	#NULL!	1	0	1	0	60	4	1
1	4	#NULL!	#NULL!	0	0	0	0	0	0	0	0	1	0	0	1	1	0	0	1	0	60	4	1
1	4	2	5	0	0	0	0	0	0	0	0	0	0	0	0	1	1	0	1	0	60	4	1
1	4	4	5	0	0	1	1	0	0	0	0	1	0	0	0	0	1	0	1	2	60	4	1
1	3	2	4	0	0	0	1	0	0	0	0	0	0	0	0	0	0	0	1	1	60	4	1
1	2	2	1	1	0	0	0	0	0	0	0	0	0	0	0	0	0	0	0	0	60	4	1
1	2	2	4	0	0	1	1	1	0	0	0	0	0	0	0	0	0	0	1	3	60	4	1
1	2	2	4	0	0	0	0	0	0	1	0	0	0	0	0	0	0	0	1	0	60	4	1
1	4	#NULL!	3	0	0	0	0	0	0	0	0	0	0	0	0	0	0	0	0	0	60	4	1
1	5	2	5	0	0	0	0	0	0	0	0	1	0	0	0	0	1	0	0	0	60	4	1
1	4	2	4	0	0	1	1	1	0	0	0	1	0	0	0	1	0	0	1	3	60	4	1
1	1	2	4	0	0	0	1	0	0	0	0	1	0	0	0	0	1	0	1	1	60	4	1
1	1	2	4	0	1	1	1	0	0	0	0	0	0	0	0	0	1	0	1	3	60	4	1
1	3	2	4	0	0	0	0	1	0	0	0	0	0	1	0	1	1	0	1	1	60	4	1
1	#NULL!	3	4	0	0	0	0	0	0	0	0	1	0	0	0	0	0	0	1	0	60	4	1
1	1	3	#NULL!	0	0	0	0	0	0	1	0	1	0	0	0	0	1	0	1	0	61	4	1
1	#NULL!	2	4	0	0	1	1	0	0	1	0	1	0	1	1	1	#NULL!	0	0	2	61	4	1
1	1	2	4	0	1	0	0	0	0	0	0	0	0	0	1	0	1	0	1	1	61	4	1
1	3	3	4	0	0	0	1	0	0	1	0	1	0	0	1	1	1	0	1	1	61	4	1
1	1	4	4	0	1	1	1	1	0	1	0	1	0	0	1	0	1	0	1	4	61	4	1
1	3	3	4	0	1	1	0	0	0	0	0	1	0	0	1	1	1	0	1	2	61	4	1
1	2	3	4	0	1	0	1	1	0	1	0	1	0	0	1	1	1	0	1	3	61	4	1
1	1	2	4	0	1	1	0	0	0	1	0	1	0	0	1	1	1	0	1	2	61	4	1
1	2	2	4	0	0	1	1	1	0	1	0	0	0	0	0	1	1	0	1	3	61	4	1
1	1	2	4	0	0	0	0	0	0	1	0	1	0	1	1	1	1	0	1	0	61	4	1
1	3	2	4	0	0	0	1	0	0	0	0	1	0	0	1	1	1	0	1	1	61	4	1
1	2	2	4	0	0	0	0	0	0	0	0	0	0	0	1	1	1	0	1	0	61	4	1
1	1	2	4	0	0	0	1	0	0	0	0	1	0	0	0	1	0	0	1	1	61	4	1
1	1	2	4	0	1	0	0	0	0	1	0	0	0	0	1	1	1	0	1	1	61	4	1
1	1	3	4	0	0	1	1	1	0	0	0	0	0	0	0	1	1	0	1	3	61	4	1
1	3	2	4	0	0	0	0	1	0	0	0	1	0	0	1	1	1	0	1	1	61	4	1
1	1	3	#NULL!	0	0	1	0	1	0	0	0	0	0	0	0	1	0	0	1	2	61	4	1
1	1	2	4	0	0	0	0	0	0	0	0	0	0	0	0	0	1	0	0	0	61	4	1
1	#NULL!	2	#NULL!	0	0	0	0	0	0	0	0	1	0	0	1	1	1	0	1	0	61	4	1
1	4	2	4	0	0	1	1	1	0	0	0	0	0	0	0	#NULL!	1	0	1	3	61	4	1
1	3	2	#NULL!	0	1	1	1	1	0	1	0	0	0	0	0	1	0	0	1	4	61	4	1
1	2	2	#NULL!	0	0	0	0	0	0	1	0	0	0	0	0	0	0	0	1	0	61	4	1
1	1	2	4	0	0	0	1	1	0	0	0	1	0	0	1	1	1	0	1	2	61	4	1
1	2	3	4	0	0	1	0	0	0	1	0	1	0	0	0	1	1	0	1	1	61	4	1
1	2	#NULL!	4	0	0	0	0	0	0	0	0	0	0	0	0	0	0	0	0	0	61	4	1
1	4	2	4	0	0	0	0	0	0	0	0	0	0	0	#NULL!	0	0	0	1	0	61	4	1
1	5	2	5	0	0	0	0	0	0	0	0	0	0	0	0	0	1	0	1	0	61	4	1
1	5	2	5	0	0	0	1	0	0	0	0	0	0	0	0	0	0	0	1	1	61	4	1
1	2	2	4	0	1	1	0	1	0	0	0	0	0	0	0	1	1	0	1	3	61	4	1
1	2	2	4	0	0	1	0	0	0	0	0	0	0	0	0	#NULL!	1	0	1	1	61	4	1
1	3	2	4	0	0	1	1	1	0	1	0	1	0	#NULL!	#NULL!	#NULL!	1	0	1	3	62	4	1
1	3	2	#NULL!	0	0	0	0	1	0	0	0	0	0	1	0	0	0	0	0	1	62	4	1
1	#NULL!	3	4	0	0	0	0	0	0	0	0	0	0	1	1	1	1	0	1	0	62	4	1
1	1	2	4	1	0	1	0	0	0	0	0	0	0	0	0	0	1	0	1	1	62	4	1
1	1	2	4	0	1	1	0	0	0	1	0	1	0	0	0	1	1	0	1	2	62	4	1
1	1	2	4	0	0	0	1	0	0	1	0	1	0	0	0	1	0	0	1	1	62	4	1
1	4	2	4	0	0	0	1	0	0	0	0	1	0	0	0	0	1	0	0	1	62	4	1
1	4	2	4	0	0	0	0	0	0	0	0	0	0	0	0	1	0	0	1	0	62	4	1
1	2	2	4	0	0	1	0	0	0	0	0	1	0	1	1	1	1	0	1	1	62	4	1
1	1	3	4	0	0	1	1	0	0	0	0	0	0	1	0	0	1	0	0	2	62	4	1
1	4	2	4	0	0	1	0	1	0	1	0	0	0	1	1	1	0	0	1	2	62	4	1
1	4	2	4	0	0	0	0	0	0	1	0	1	0	1	1	1	1	0	1	0	62	4	1
1	2	2	4	0	0	1	0	0	0	0	0	1	0	0	0	0	1	0	1	1	62	4	1
1	1	2	4	0	0	1	0	0	0	0	0	0	0	0	1	1	0	0	1	1	62	4	1
1	2	2	5	0	1	1	0	0	0	1	0	0	0	0	0	1	#NULL!	0	1	2	62	4	1
1	3	3	4	0	0	0	0	0	0	0	0	1	0	0	1	0	0	0	1	0	62	4	1
1	2	2	4	0	1	0	0	0	0	0	0	0	0	0	0	1	1	0	1	1	62	4	1
1	#NULL!	#NULL!	#NULL!	0	1	0	0	0	0	0	0	0	0	0	0	0	0	0	0	1	62	4	1
1	1	2	4	0	0	1	0	0	0	0	0	0	0	0	0	0	0	0	1	1	62	4	1
1	1	2	4	0	0	0	1	0	0	1	0	1	0	0	0	0	0	0	1	1	62	4	1
1	1	2	5	0	0	0	1	0	0	0	0	0	0	0	0	0	0	0	0	1	62	4	1
1	3	3	4	0	1	1	0	0	0	1	0	1	0	0	0	0	1	0	1	2	62	4	1
1	3	2	4	0	0	0	0	1	0	0	0	0	0	0	0	1	1	0	1	1	62	4	1
1	2	3	4	0	0	0	0	0	0	0	0	1	0	1	0	1	0	0	1	0	62	4	1
1	2	2	4	0	0	1	1	0	0	0	0	1	0	0	0	0	1	0	1	2	62	4	1
1	4	3	5	0	0	0	0	0	0	0	0	0	0	0	0	1	1	0	1	0	62	4	1
1	1	2	4	0	0	0	0	1	0	1	0	0	0	0	0	1	0	0	1	1	62	4	1
1	1	3	4	0	0	0	0	0	0	0	0	0	0	1	1	0	1	0	1	0	62	4	1
1	1	2	4	0	0	0	0	0	0	1	0	0	0	0	0	0	#NULL!	0	1	0	62	4	1
1	2	2	4	0	0	1	0	0	0	0	0	0	0	0	0	1	0	0	1	1	62	4	1
1	3	2	4	0	0	1	0	0	0	1	0	1	0	0	1	0	0	0	1	1	62	4	1
1	2	3	5	0	0	0	0	0	0	0	0	1	0	0	0	0	0	0	1	0	62	4	1
1	1	3	4	0	1	1	1	1	0	1	0	1	1	1	1	0	1	0	1	4	63	4	1
1	2	2	4	0	0	1	1	0	0	0	0	0	0	1	1	1	0	0	1	2	63	4	1
1	2	3	2	0	0	0	0	1	0	0	0	0	0	1	1	0	1	0	0	1	63	4	1
1	1	2	4	0	1	1	1	1	0	0	0	1	0	0	1	0	1	0	1	4	63	4	1
1	2	3	5	0	1	0	0	0	0	0	0	1	0	0	1	1	1	0	1	1	63	4	1
1	1	2	4	0	0	0	0	0	0	0	0	1	0	1	1	0	1	0	1	0	63	4	1
1	4	2	4	1	1	0	1	0	0	0	0	1	0	0	1	1	1	0	1	2	63	4	1
1	1	2	4	0	0	1	0	1	0	0	0	1	0	1	1	0	0	0	1	2	63	4	1
1	1	3	6	0	0	1	0	0	0	0	0	1	0	0	0	0	1	0	1	1	63	4	1
1	5	2	5	0	0	1	0	0	0	0	0	1	0	0	0	1	0	0	1	1	63	4	1
1	4	2	4	0	0	1	0	0	0	1	0	1	0	0	1	0	0	0	1	1	63	4	1
1	3	2	4	0	0	0	1	1	0	0	0	0	0	1	0	1	1	0	1	2	63	4	1
1	2	2	4	0	1	1	1	0	0	0	0	1	0	0	0	1	0	0	1	3	63	4	1
1	1	3	4	0	0	1	0	0	0	0	0	1	0	0	#NULL!	0	1	0	1	1	63	4	1
1	2	3	#NULL!	0	0	0	1	0	0	0	0	1	0	1	1	0	0	0	1	1	63	4	1
1	2	2	4	0	0	0	0	0	0	1	1	1	0	0	0	1	1	0	1	0	63	4	1
1	5	2	5	0	0	1	0	0	0	1	0	1	0	0	0	1	1	0	1	1	63	4	1
1	4	3	6	0	0	1	0	0	1	0	0	0	0	0	0	0	1	0	1	2	63	4	1
1	#NULL!	#NULL!	#NULL!	0	1	0	0	0	0	0	0	1	0	1	1	1	0	0	0	1	63	4	1
1	2	2	4	0	0	1	0	0	0	0	0	1	0	0	#NULL!	0	1	0	1	1	63	4	1
1	2	2	4	0	0	1	0	0	0	0	0	1	0	0	0	0	1	0	0	1	63	4	1
1	3	3	4	0	1	0	1	1	0	1	0	1	0	0	1	1	0	0	1	3	63	4	1
1	3	3	4	0	0	1	0	0	0	0	0	1	0	0	0	1	0	0	1	1	63	4	1
1	2	2	4	0	0	0	0	1	0	0	0	0	0	0	0	1	1	0	1	1	63	4	1
1	3	2	4	0	0	0	0	0	0	1	0	0	0	0	0	0	0	0	1	0	63	4	1
1	2	2	4	0	1	1	1	1	0	0	0	1	0	0	0	1	1	0	1	4	63	4	1
1	3	3	5	0	1	0	1	1	0	0	0	0	0	#NULL!	0	1	1	0	1	3	63	4	1
1	1	2	4	0	1	0	1	0	0	0	0	1	1	0	1	1	1	1	1	2	64	4	1
1	2	3	4	0	1	0	0	0	0	0	0	0	1	0	0	1	1	0	1	1	64	4	1
1	1	2	4	0	0	1	0	0	0	1	0	1	0	1	0	1	1	0	1	1	64	4	1
1	1	2	4	0	0	1	0	0	0	1	0	1	0	1	1	1	1	0	1	1	64	4	1
1	5	2	1	0	1	0	1	0	0	1	0	1	0	1	1	1	0	0	1	2	64	4	1
1	2	3	4	0	0	1	1	0	0	0	0	1	0	0	0	0	#NULL!	0	1	2	64	4	1
1	2	2	#NULL!	0	0	1	1	0	0	1	0	1	0	1	1	1	1	0	0	2	64	4	1
1	2	3	4	1	0	1	0	0	0	0	0	0	0	0	0	1	1	0	1	1	64	4	1
1	2	2	4	0	1	1	0	0	0	0	0	0	0	0	0	0	1	0	1	2	64	4	1
1	1	2	5	0	0	0	0	0	0	0	0	1	0	0	0	1	1	0	1	0	64	4	1
1	2	2	4	0	0	0	0	0	0	0	0	0	0	1	1	1	1	0	1	0	64	4	1
1	1	2	4	0	1	1	0	0	0	0	0	0	0	0	0	0	0	0	1	2	64	4	1
1	1	2	4	0	0	0	1	1	0	0	0	1	0	1	0	#NULL!	1	0	0	2	64	4	1
1	4	2	5	0	0	1	1	1	0	1	0	1	0	0	0	0	1	0	0	3	64	4	1
1	5	2	5	0	0	1	1	0	0	0	0	0	0	#NULL!	0	0	1	0	1	2	64	4	1
1	4	2	4	0	0	0	0	0	0	0	0	1	0	0	0	1	0	0	1	0	64	4	1
1	1	2	4	0	0	0	1	0	0	1	0	1	0	0	0	0	1	0	1	1	64	4	1
1	2	2	4	0	0	0	1	0	0	0	0	1	0	0	0	1	0	0	1	1	64	4	1
1	2	2	5	0	0	0	0	0	0	0	0	1	0	0	0	1	1	0	1	0	64	4	1
1	3	3	4	0	0	0	1	1	0	0	0	1	0	0	1	1	0	0	1	2	64	4	1
1	2	4	1	0	0	0	0	0	0	0	0	1	0	0	0	0	0	0	1	0	64	4	1
1	2	2	4	0	0	1	1	0	0	0	0	0	0	0	0	0	0	0	1	2	64	4	1
1	3	2	4	0	0	1	0	0	0	0	0	0	0	0	1	1	0	0	1	1	64	4	1
1	2	2	4	0	0	0	1	1	0	0	0	1	0	0	0	#NULL!	1	0	1	2	64	4	1
1	3	2	4	0	0	0	0	0	0	0	0	0	0	0	1	#NULL!	1	0	0	0	64	4	1
1	#NULL!	2	4	0	0	1	1	0	0	0	0	0	0	0	0	1	1	0	1	2	64	4	1
1	1	2	4	0	0	0	1	0	0	0	0	0	0	0	0	0	0	0	1	1	64	4	1
1	3	3	4	0	0	1	0	1	0	0	0	1	0	0	0	0	1	0	1	2	64	4	1
1	1	2	4	0	0	1	0	0	0	0	0	0	0	#NULL!	#NULL!	#NULL!	1	0	1	1	64	4	1
1	1	2	4	0	0	1	0	0	0	0	0	1	0	0	0	0	1	0	1	1	64	4	1
1	2	2	4	0	0	1	0	0	0	0	0	1	0	0	#NULL!	#NULL!	0	0	1	1	64	4	1
1	2	2	#NULL!	0	1	0	1	0	0	0	0	0	0	0	0	0	1	0	1	2	64	4	1
1	1	3	4	0	1	1	0	1	0	0	0	0	1	1	1	1	1	0	1	3	65	4	1
1	4	3	5	0	0	0	1	1	0	0	0	1	0	1	0	1	1	0	1	2	65	4	1
1	4	2	5	0	0	0	0	0	0	0	0	0	0	0	0	1	0	0	1	0	65	4	1
1	3	3	4	0	0	0	1	0	0	0	0	1	0	1	0	0	0	0	1	1	65	4	1
1	4	3	5	0	0	1	1	0	0	0	0	1	0	0	0	1	1	0	1	2	65	4	1
1	1	3	4	0	0	0	0	1	0	0	0	0	0	0	1	0	1	0	1	1	65	4	1
1	1	2	4	0	0	0	1	0	0	0	0	1	0	0	0	0	1	0	1	1	65	4	1
1	2	2	4	0	0	1	1	0	0	0	0	1	0	0	1	1	1	0	1	2	65	4	1
1	2	3	4	0	0	1	1	0	0	1	0	1	0	#NULL!	1	1	1	0	1	2	65	4	1
1	#NULL!	#NULL!	#NULL!	0	0	1	1	0	0	0	0	0	0	0	0	0	0	0	1	2	65	4	1
1	1	3	4	0	0	0	0	0	0	1	0	0	0	0	0	1	1	0	1	0	65	4	1
1	1	3	4	0	0	0	0	0	0	1	0	0	0	0	0	0	1	0	1	0	65	4	1
1	2	2	4	0	0	0	0	0	0	0	0	0	0	1	0	1	1	0	1	0	65	4	1
1	2	3	4	0	0	0	1	0	0	0	0	1	0	#NULL!	0	1	1	0	1	1	65	4	1
1	2	2	4	0	1	1	1	1	0	0	0	0	0	1	1	1	1	0	1	4	65	4	1
1	4	3	4	0	0	1	1	0	0	0	0	1	0	0	0	1	1	0	1	2	65	4	1
1	3	2	4	0	0	0	0	0	0	1	0	1	0	0	0	0	0	0	1	0	65	4	1
1	2	2	4	0	1	1	1	0	0	0	0	0	0	0	0	0	#NULL!	0	1	3	65	4	1
1	3	2	4	0	0	0	1	0	0	0	0	1	0	0	0	0	1	0	1	1	65	4	1
1	3	3	5	0	1	1	0	0	1	0	0	0	0	0	0	1	1	0	1	3	65	4	1
1	2	2	2	0	1	0	1	0	0	0	0	1	0	0	1	0	1	0	1	2	65	4	1
1	2	2	4	0	0	0	0	0	0	1	0	1	0	0	0	0	0	0	0	0	65	4	1
1	5	2	5	0	0	0	0	0	0	0	0	1	0	0	0	1	0	0	1	0	65	4	1
1	2	2	4	0	0	0	1	1	0	0	0	0	0	0	0	0	1	0	1	2	65	4	1
1	2	2	4	0	0	1	0	0	0	0	0	0	0	0	0	0	0	0	1	1	65	4	1
1	2	3	4	0	0	1	0	0	0	0	0	0	0	0	0	1	0	0	1	1	65	4	1
1	1	3	4	0	1	0	0	0	0	0	0	0	0	0	0	1	0	0	1	1	65	4	1
1	1	2	#NULL!	0	0	0	0	1	0	0	0	0	0	0	0	0	0	0	1	1	65	4	1
1	2	3	4	0	1	1	1	1	0	0	0	1	1	0	1	#NULL!	1	0	1	4	66	4	1
1	2	2	4	0	0	0	1	1	0	1	0	0	0	1	1	1	0	0	1	2	66	4	1
1	1	3	3	0	0	1	1	1	1	0	0	1	0	1	1	1	1	0	1	4	66	4	1
1	1	2	4	0	0	0	1	0	0	0	1	1	0	1	0	1	1	0	1	1	66	4	1
1	2	2	4	0	0	0	0	0	0	0	0	0	0	1	0	0	1	0	1	0	66	4	1
1	2	#NULL!	4	0	1	1	1	0	0	0	0	0	0	#NULL!	1	0	0	0	1	3	66	4	1
1	2	3	5	0	0	0	0	0	0	0	0	1	0	0	0	1	1	0	1	0	66	4	1
1	2	2	4	0	0	1	1	0	0	0	0	1	0	#NULL!	1	1	1	0	1	2	66	4	1
1	2	3	4	0	1	1	0	0	0	0	0	1	0	0	0	1	1	0	1	2	66	4	1
1	2	2	4	0	0	1	1	0	0	0	0	0	0	0	1	1	0	0	1	2	66	4	1
1	3	2	5	0	1	1	1	0	0	1	0	1	0	1	1	1	1	0	1	3	66	4	1
1	2	2	4	0	1	1	0	0	0	1	0	0	0	#NULL!	1	1	0	0	1	2	66	4	1
1	2	2	4	0	1	1	1	1	0	0	0	1	0	0	0	1	1	0	1	4	66	4	1
1	2	3	2	0	0	0	0	0	0	1	0	0	0	0	0	0	0	0	1	0	66	4	1
1	3	#NULL!	#NULL!	0	0	0	0	1	0	0	0	0	0	0	0	1	0	0	0	1	66	4	1
1	2	2	4	0	0	0	1	1	0	0	0	1	0	0	0	1	0	0	1	2	66	4	1
1	1	3	4	0	0	1	0	0	0	0	0	1	0	0	0	0	1	0	1	1	66	4	1
1	1	2	4	0	0	0	0	0	0	1	0	1	0	0	1	1	1	0	0	0	66	4	1
1	2	3	6	0	0	0	0	0	0	0	0	0	0	#NULL!	#NULL!	#NULL!	0	0	1	0	66	4	1
1	1	3	4	0	1	1	0	0	0	0	0	1	0	0	0	0	1	0	1	2	66	4	1
1	1	2	4	0	0	0	0	0	0	1	0	0	0	0	1	0	1	0	1	0	66	4	1
1	#NULL!	#NULL!	#NULL!	0	0	0	1	0	0	0	0	0	0	0	1	1	1	0	1	1	66	4	1
1	3	3	4	0	0	0	1	0	0	0	0	0	0	0	0	0	1	0	1	1	66	4	1
1	1	3	6	0	0	0	1	1	0	0	0	1	0	0	#NULL!	0	0	0	1	2	66	4	1
1	1	3	4	0	1	1	1	1	1	1	0	1	0	1	1	1	1	0	1	5	67	4	1
1	1	#NULL!	4	0	0	0	1	1	0	0	0	1	1	1	1	1	0	0	1	2	67	4	1
1	2	2	4	0	0	0	0	1	0	0	0	1	0	1	0	0	1	0	1	1	67	4	1
1	2	2	4	0	0	0	1	1	0	0	0	1	0	1	0	1	1	0	1	2	67	4	1
1	2	3	4	0	0	1	1	0	0	0	0	1	0	0	1	1	1	0	1	2	67	4	1
1	1	2	4	0	1	1	1	0	0	1	0	1	0	0	1	1	1	1	1	3	67	4	1
1	1	3	4	0	1	1	1	1	0	0	0	0	0	0	0	1	1	0	1	4	67	4	1
1	1	2	4	0	1	1	0	0	0	0	0	1	0	0	0	0	0	0	1	2	67	4	1
1	1	2	4	0	0	0	1	0	0	0	0	0	0	1	0	1	0	0	1	1	67	4	1
1	2	2	4	0	0	0	0	0	0	0	0	1	0	0	1	0	1	0	0	0	67	4	1
1	2	3	4	0	1	1	0	1	1	0	0	1	0	0	1	1	1	0	1	4	67	4	1
1	1	#NULL!	#NULL!	0	0	0	0	0	0	1	0	0	0	0	1	1	0	0	0	0	67	4	1
1	1	3	4	0	1	1	0	0	0	0	0	1	0	0	0	0	1	0	1	2	67	4	1
1	1	3	4	0	0	1	0	1	0	0	0	1	0	0	1	0	0	0	1	2	67	4	1
1	2	2	4	0	0	0	1	0	0	0	0	1	0	1	0	0	1	0	1	1	67	4	1
1	1	3	5	0	0	0	0	0	0	1	0	0	0	0	1	0	#NULL!	0	1	0	67	4	1
1	2	2	4	0	0	1	0	0	0	1	0	1	0	0	0	0	0	0	1	1	67	4	1
1	3	2	3	0	0	0	0	0	0	0	1	1	0	0	0	0	1	0	0	0	67	4	1
1	#NULL!	3	4	0	0	0	1	1	0	0	0	0	0	0	1	1	0	0	1	2	67	4	1
1	2	2	4	0	0	0	0	0	0	0	0	0	0	0	1	#NULL!	1	0	0	0	67	4	1
1	1	3	5	0	0	0	0	0	0	0	0	0	0	#NULL!	0	0	0	0	1	0	67	4	1
1	1	2	1	0	1	1	1	1	1	0	0	0	0	1	1	1	0	0	1	5	68	4	1
1	#NULL!	3	4	0	0	1	0	0	0	0	0	0	0	1	1	1	1	0	0	1	68	4	1
1	1	2	4	0	0	1	0	0	0	1	0	1	0	1	1	1	1	0	1	1	68	4	1
1	1	3	5	0	0	0	1	1	0	0	0	0	0	0	0	0	1	0	1	2	68	4	1
1	2	2	5	0	0	0	0	0	0	0	0	1	0	1	1	1	1	0	1	0	68	4	1
1	3	2	4	0	0	0	1	1	0	0	0	0	0	0	0	1	0	0	1	2	68	4	1
1	3	3	4	0	0	1	1	1	0	0	0	1	0	0	1	1	1	0	1	3	68	4	1
1	2	2	4	0	0	0	0	0	0	0	0	1	0	0	0	#NULL!	0	0	1	0	68	4	1
1	1	2	4	0	0	0	0	0	0	1	0	1	0	0	0	1	1	0	1	0	68	4	1
1	1	3	4	0	1	0	0	0	0	1	0	1	0	1	0	0	1	0	1	1	68	4	1
1	2	2	4	0	0	1	0	0	0	0	0	0	0	1	1	0	0	0	1	1	68	4	1
1	2	2	4	0	0	1	0	0	0	1	0	1	0	0	0	1	1	0	1	1	68	4	1
1	1	#NULL!	4	0	0	0	1	1	0	0	0	0	0	1	1	1	1	0	1	2	68	4	1
1	1	#NULL!	#NULL!	0	0	1	1	0	0	0	0	1	0	1	1	1	1	0	1	2	68	4	1
1	1	2	4	0	1	1	1	0	0	0	0	1	0	0	1	1	1	0	1	3	68	4	1
1	4	2	#NULL!	0	0	0	0	0	0	0	0	1	0	0	1	1	0	0	1	0	68	4	1
1	1	2	4	0	0	0	0	0	0	0	0	1	0	#NULL!	#NULL!	#NULL!	1	0	1	0	68	4	1
1	3	2	6	0	1	0	0	0	0	0	0	0	0	0	0	1	1	0	0	1	68	4	1
1	2	3	4	0	0	0	0	1	0	1	0	0	0	0	0	0	0	0	1	1	68	4	1
1	4	2	4	0	0	0	0	0	0	0	0	0	0	1	#NULL!	1	1	0	0	0	69	4	1
1	2	2	4	0	1	1	1	1	0	0	0	0	1	0	0	1	0	0	1	4	69	4	1
1	#NULL!	#NULL!	#NULL!	0	0	0	0	0	0	0	0	0	0	0	0	0	0	0	1	0	69	4	1
1	1	2	4	0	0	1	1	0	0	0	0	1	0	1	1	1	1	0	1	2	69	4	1
1	3	4	2	0	0	1	1	0	0	0	0	1	0	1	0	1	1	0	1	2	69	4	1
1	1	3	4	0	0	0	0	0	0	1	0	1	0	0	#NULL!	1	1	0	1	0	69	4	1
1	1	3	5	0	1	0	1	0	0	0	0	1	0	1	1	1	1	0	1	2	69	4	1
1	1	2	4	0	0	0	1	0	0	0	0	0	0	1	1	1	0	0	1	1	69	4	1
1	4	3	#NULL!	0	1	0	0	0	0	0	0	0	0	0	0	0	0	0	1	1	69	4	1
1	1	3	4	0	1	1	0	0	0	0	0	1	0	0	1	1	1	0	1	2	69	4	1
1	3	2	4	1	1	1	1	0	0	1	0	1	0	0	1	1	1	0	1	3	70	4	1
1	#NULL!	#NULL!	#NULL!	0	1	0	0	0	0	1	0	1	0	0	0	0	1	0	1	1	70	4	1
1	1	2	4	0	1	1	0	1	1	1	0	1	0	0	1	1	1	0	1	4	70	4	1
1	1	3	4	0	1	1	1	1	0	0	0	1	0	1	1	1	1	0	1	4	70	4	1
1	1	2	4	0	1	1	1	1	1	1	1	1	0	1	1	1	1	1	1	5	70	4	1
1	1	3	5	0	0	1	0	1	0	1	0	1	0	0	0	0	1	0	1	2	70	4	1
1	2	#NULL!	#NULL!	0	0	0	0	0	0	0	0	1	0	1	1	1	1	0	0	0	70	4	1
1	2	2	4	0	0	1	1	1	0	0	0	1	0	0	0	0	1	0	1	3	70	4	1
1	2	#NULL!	#NULL!	0	0	0	1	1	0	0	0	1	0	0	0	0	1	0	1	2	70	4	1
1	2	2	4	0	0	0	0	1	0	1	0	0	0	1	0	0	1	0	1	1	70	4	1
1	1	3	5	0	1	1	0	0	0	0	0	0	0	0	0	0	1	0	1	2	70	4	1
1	3	3	5	0	0	1	0	0	0	0	0	0	0	1	0	1	1	0	1	1	70	4	1
1	2	#NULL!	5	0	0	0	0	0	1	0	0	0	0	0	1	#NULL!	1	0	1	1	70	4	1
1	#NULL!	#NULL!	#NULL!	0	1	1	1	1	0	0	0	1	0	1	0	1	1	0	1	4	70	4	1
1	2	2	4	0	0	0	1	1	0	0	0	0	0	0	0	0	0	0	1	2	70	4	1
1	2	3	4	0	1	0	0	0	0	0	0	1	0	0	0	1	1	0	1	1	70	4	1
1	1	3	4	0	0	1	1	0	0	0	0	1	0	0	0	1	0	0	1	2	70	4	1
1	1	2	4	0	0	0	0	0	0	0	0	1	0	0	0	#NULL!	0	0	1	0	70	4	1
1	1	2	4	0	0	1	0	1	0	0	0	0	0	0	0	1	0	0	1	2	70	4	1
1	2	3	4	0	1	1	0	0	0	1	0	1	0	0	0	0	0	0	1	2	70	4	1
1	3	3	4	0	0	1	0	0	0	1	0	1	0	0	0	1	0	0	1	1	70	4	1
1	2	3	4	0	0	1	0	0	0	1	0	1	0	0	0	0	1	0	1	1	70	4	1
1	2	2	4	0	0	1	0	1	0	0	0	0	0	0	1	1	1	0	1	2	70	4	1
1	1	3	6	0	1	1	0	0	0	0	0	1	0	0	0	0	1	0	1	2	70	4	1
1	2	2	4	0	0	0	1	0	0	0	0	0	0	0	0	0	1	0	1	1	70	4	1
1	1	3	4	0	1	1	1	1	0	0	0	0	0	#NULL!	#NULL!	0	1	0	1	4	70	4	1
1	1	2	4	0	0	1	0	0	0	1	0	1	0	1	1	1	1	0	1	1	71	4	1
1	3	2	4	0	0	1	1	0	0	0	0	0	0	0	0	0	0	0	1	2	71	4	1
1	1	3	5	0	1	1	1	0	0	0	0	1	0	0	0	#NULL!	1	0	1	3	71	4	1
1	1	2	4	0	0	0	1	0	0	1	0	1	0	1	1	1	1	0	1	1	71	4	1
1	1	3	4	0	0	0	0	0	0	0	0	1	0	0	0	1	1	0	1	0	71	4	1
1	2	2	4	0	0	0	1	0	0	0	0	1	0	0	0	1	1	0	1	1	71	4	1
1	4	3	5	0	1	0	1	0	0	0	0	0	0	0	0	0	0	0	1	2	71	4	1
1	1	#NULL!	#NULL!	0	1	1	1	1	0	0	0	0	1	1	1	1	0	0	1	4	72	4	1
1	1	2	4	0	1	0	0	0	0	0	0	0	1	0	0	1	1	0	1	1	72	4	1
1	2	3	4	0	1	0	1	0	0	0	0	1	0	1	1	1	1	0	1	2	72	4	1
1	1	2	4	0	0	1	1	1	0	0	0	1	1	1	1	1	1	0	1	3	72	4	1
1	1	2	4	0	0	1	1	1	0	1	0	0	0	0	1	1	1	0	1	3	72	4	1
1	1	2	4	0	1	0	1	0	0	1	0	0	0	1	1	1	0	0	1	2	72	4	1
1	2	2	4	0	0	0	0	0	1	0	0	1	0	1	#NULL!	1	0	0	1	1	72	4	1
1	2	#NULL!	#NULL!	0	1	1	1	0	0	1	0	1	0	0	0	1	0	0	1	3	72	4	1
1	2	2	4	0	0	1	1	0	0	0	0	1	0	1	0	0	0	0	1	2	72	4	1
1	1	2	4	0	0	0	0	0	0	0	0	0	0	0	0	1	1	0	1	0	72	4	1
1	2	2	4	0	1	0	0	0	0	0	0	1	0	1	1	1	1	0	0	1	72	4	1
1	2	3	4	0	1	0	0	0	0	1	0	0	0	0	0	1	1	0	1	1	72	4	1
1	1	3	4	0	0	0	0	0	0	0	1	0	0	0	1	0	1	0	1	0	72	4	1
1	#NULL!	2	3	0	1	0	1	0	0	0	0	0	0	#NULL!	0	0	1	0	1	2	72	4	1
1	1	3	4	1	0	0	0	0	0	0	0	0	0	0	1	0	1	0	1	0	72	4	1
1	2	3	4	0	1	1	1	0	0	0	0	0	0	0	1	0	1	0	1	3	72	4	1
1	1	2	4	0	1	1	0	1	1	1	0	0	1	1	0	1	1	0	1	4	73	4	1
1	3	2	4	0	1	1	1	0	0	1	0	1	0	0	0	1	1	0	1	3	73	4	1
1	1	2	4	0	1	1	0	0	0	1	0	1	0	1	0	1	1	0	1	2	73	4	1
1	1	2	4	0	0	1	1	0	1	0	0	1	1	1	0	0	1	0	1	3	73	4	1
1	4	2	4	0	0	1	1	1	1	0	0	0	0	0	0	0	1	0	1	4	73	4	1
1	2	2	4	0	0	0	0	1	0	0	0	1	0	0	1	0	0	0	1	1	73	4	1
1	3	2	4	0	0	1	0	0	0	0	0	0	0	0	0	1	1	0	1	1	73	4	1
1	1	3	4	0	0	1	0	0	0	0	0	1	0	0	0	0	0	0	1	1	73	4	1
1	2	3	4	0	1	1	1	0	0	0	0	1	0	0	0	0	0	0	1	3	73	4	1
1	2	2	4	0	0	1	1	0	0	0	0	0	0	0	0	0	0	0	1	2	73	4	1
1	1	3	4	0	0	1	1	1	0	1	0	1	1	0	1	1	1	0	1	3	74	4	1
1	1	3	5	0	0	1	1	1	0	1	0	1	0	1	#NULL!	1	1	0	1	3	74	4	1
1	1	#NULL!	5	0	1	1	1	0	0	1	1	1	0	0	1	1	1	0	1	3	74	4	1
1	1	2	4	0	0	1	1	0	0	0	0	0	0	0	0	0	1	0	1	2	74	4	1
1	2	3	4	0	0	1	1	0	0	0	0	0	0	0	0	1	1	0	1	2	74	4	1
1	1	3	6	0	1	1	1	1	0	0	0	1	0	0	0	1	1	0	1	4	74	4	1
1	1	3	4	0	1	0	0	0	0	0	0	0	0	0	0	0	1	0	1	1	74	4	1
1	2	2	4	0	0	0	0	1	0	0	0	1	0	0	0	1	1	0	1	1	74	4	1
1	3	2	4	0	0	1	1	1	0	0	0	1	0	1	1	1	1	0	1	3	74	4	1
1	1	3	4	0	1	1	0	0	0	0	0	1	0	1	1	1	1	0	1	2	74	4	1
1	1	3	4	0	0	1	1	1	0	0	0	0	0	0	0	0	0	0	0	3	74	4	1
1	1	3	6	1	1	1	1	1	1	1	0	1	1	1	1	1	1	1	1	5	75	4	1
1	1	3	4	0	0	0	0	0	0	0	0	0	1	1	1	1	0	0	1	0	75	4	1
1	1	3	#NULL!	0	0	1	1	1	0	1	0	0	0	1	1	1	0	0	1	3	75	4	1
1	1	3	6	1	1	1	1	0	0	1	0	0	0	0	0	0	1	0	1	3	75	4	1
1	3	#NULL!	#NULL!	0	0	0	0	0	0	0	0	1	0	0	0	1	1	0	1	0	75	4	1
1	1	3	4	0	0	1	0	0	1	0	0	0	0	0	1	1	1	0	1	2	75	4	1
1	1	3	4	0	0	1	0	0	0	0	0	1	0	0	0	1	1	0	1	1	76	4	1
1	1	2	4	0	0	1	1	0	0	0	0	1	0	0	0	1	1	0	1	2	76	4	1
1	3	3	4	0	0	1	0	0	0	0	0	1	0	1	0	0	1	0	1	1	76	4	1
1	1	3	4	0	1	0	1	0	0	1	0	1	0	1	1	1	1	0	1	2	76	4	1
1	2	2	4	0	0	1	0	0	0	0	0	1	0	0	0	1	1	0	1	1	76	4	1
1	4	3	5	0	0	0	1	0	0	0	0	1	0	0	0	0	1	0	1	1	76	4	1
1	1	2	4	0	0	1	1	0	0	0	0	0	0	0	0	0	0	0	1	2	76	4	1
1	2	#NULL!	#NULL!	0	0	1	1	1	0	0	0	1	0	0	0	1	0	0	1	3	76	4	1
1	1	2	4	0	0	0	0	0	0	0	0	1	0	1	0	1	1	0	1	0	77	4	1
1	1	3	4	0	1	1	1	0	0	0	0	1	0	1	0	1	1	0	1	3	77	4	1
1	3	2	4	0	1	1	1	0	1	1	0	1	0	0	0	0	1	0	1	4	77	4	1
1	4	3	4	0	0	1	1	0	0	0	0	1	0	0	0	0	1	0	1	2	77	4	1
1	1	2	4	0	1	0	0	0	0	0	0	1	0	#NULL!	1	1	0	0	0	1	77	4	1
1	1	3	4	0	0	1	1	0	0	0	0	1	0	1	1	1	1	0	1	2	77	4	1
1	4	2	4	0	0	1	1	0	0	0	0	1	0	#NULL!	0	0	1	0	1	2	77	4	1
1	1	2	4	0	0	0	0	0	0	0	0	0	0	1	0	1	0	0	0	0	77	4	1
1	1	2	4	0	0	1	0	1	0	0	0	0	0	0	0	0	1	0	1	2	77	4	1
1	1	3	4	0	1	1	1	1	0	0	0	1	1	1	0	1	1	0	1	4	78	4	1
1	3	2	4	0	0	1	1	0	0	1	0	1	0	0	1	1	0	0	1	2	78	4	1
1	1	2	4	0	0	0	0	0	0	1	0	0	0	#NULL!	#NULL!	#NULL!	1	0	1	0	78	4	1
1	1	3	6	0	1	1	0	0	0	0	0	1	0	0	0	1	1	0	1	2	78	4	1
1	3	3	4	0	0	1	0	1	0	0	0	0	1	1	0	1	1	0	1	2	78	4	1
1	2	3	3	0	0	1	0	0	0	0	0	1	0	1	1	1	1	0	1	1	78	4	1
1	2	2	5	0	0	1	0	0	0	0	0	0	0	1	0	0	1	0	1	1	78	4	1
1	2	2	4	0	0	1	1	0	0	0	0	1	0	0	0	1	0	1	1	2	78	4	1
1	3	2	4	0	1	1	1	1	0	1	0	1	0	0	1	1	1	0	1	4	78	4	1
1	1	3	4	0	0	0	0	0	0	0	0	1	0	1	1	1	1	0	1	0	78	4	1
1	1	3	4	0	1	1	1	0	0	0	0	1	0	#NULL!	0	1	1	0	1	3	79	4	1
1	3	#NULL!	4	0	1	1	1	1	0	0	0	0	0	1	1	1	0	0	1	4	80	4	1
1	1	3	4	0	1	0	0	0	0	1	0	0	0	0	#NULL!	1	1	0	1	1	80	4	1
1	3	2	4	0	0	0	0	0	0	0	0	1	0	1	1	1	1	0	1	0	80	4	1
1	2	2	4	0	0	0	0	0	0	0	0	0	0	0	#NULL!	1	1	0	0	0	80	4	1
1	4	3	5	0	1	1	0	1	0	0	0	1	0	1	0	1	1	0	1	3	81	4	1
1	1	3	4	0	0	0	0	0	0	0	0	0	0	1	0	1	1	0	1	0	81	4	1
1	1	#NULL!	#NULL!	0	1	1	0	0	0	0	0	1	0	0	0	0	0	0	0	2	81	4	1
1	2	2	4	0	0	1	1	1	0	0	0	1	0	0	1	0	0	0	1	3	82	4	1
1	#NULL!	#NULL!	#NULL!	0	0	1	1	0	0	0	0	1	0	#NULL!	0	1	1	0	1	2	83	4	1
1	4	1	5	0	0	0	0	0	0	0	0	0	0	0	0	1	1	0	1	0	84	4	1
1	2	3	5	0	0	1	1	0	0	0	0	1	0	0	0	1	0	0	1	2	84	4	1
1	1	3	4	0	0	1	1	1	0	0	0	0	0	#NULL!	#NULL!	1	1	0	1	3	84	4	1
1	1	2	4	0	0	0	1	1	1	0	0	0	0	#NULL!	1	0	0	0	1	3	84	4	1
1	1	3	5	0	1	1	1	1	0	1	0	1	0	0	0	0	0	0	1	4	84	4	1
1	1	2	4	0	1	0	0	0	0	0	0	1	0	1	0	1	0	0	1	1	85	4	1
1	1	1	6	1	1	1	1	1	1	0	0	1	0	1	1	1	0	0	1	5	86	4	1
1	1	3	#NULL!	0	1	1	1	0	0	0	0	1	0	#NULL!	0	#NULL!	1	0	1	3	88	4	1
1	2	2	4	0	0	1	1	0	0	0	0	0	0	0	0	1	1	0	1	2	91	4	1
1	2	3	6	0	1	1	0	0	0	0	0	1	0	1	0	1	1	0	1	2	92	4	1
1	2	3	4	0	0	1	1	1	0	1	0	0	0	0	0	1	0	0	1	3	92	4	1
1	1	3	4	0	0	0	0	1	0	0	0	0	0	1	1	1	0	0	1	1	95	4	1
1	4	2	1	0	0	0	0	0	0	0	0	0	0	1	0	1	0	0	0	0	31	3	0
1	4	2	4	0	0	0	0	0	0	0	0	0	0	0	0	0	1	0	0	0	32	3	0
1	4	2	4	0	0	0	0	0	0	1	0	1	0	0	0	0	1	0	0	0	33	3	0
1	4	2	2	0	0	0	0	0	0	0	0	0	0	0	0	1	1	0	0	0	33	3	0
1	4	2	#NULL!	0	0	0	0	0	0	0	0	0	0	0	#NULL!	1	0	0	0	0	35	3	0
1	3	2	4	0	0	0	0	0	0	0	0	0	0	0	0	0	0	0	0	0	36	3	0
1	5	2	#NULL!	0	0	0	0	1	0	0	0	0	0	0	#NULL!	#NULL!	0	0	0	1	36	3	0
1	3	2	4	0	0	1	0	1	0	0	0	0	0	#NULL!	1	1	0	0	1	2	37	3	0
1	1	2	4	0	1	0	0	0	0	1	0	1	0	1	1	0	1	0	0	1	37	3	0
1	4	2	4	0	0	0	0	0	0	0	0	0	0	0	0	1	1	1	1	0	37	3	0
1	3	2	4	0	0	0	0	0	0	0	0	1	0	0	0	1	1	0	0	0	37	3	0
1	4	2	4	0	0	0	0	0	0	1	0	1	0	0	0	1	1	0	0	0	37	3	0
1	2	2	4	0	0	1	1	0	0	1	0	0	0	0	0	1	1	0	1	2	38	3	0
1	3	2	4	0	0	0	0	0	0	0	0	0	0	1	0	1	1	0	0	0	38	3	0
1	3	2	4	0	0	0	0	0	0	1	0	1	0	0	#NULL!	#NULL!	0	0	0	0	38	3	0
1	5	2	4	0	0	0	0	1	0	1	0	1	0	0	1	1	1	0	0	1	39	3	0
1	2	2	4	0	0	0	0	0	0	0	0	0	0	0	0	1	0	0	0	0	39	3	0
1	2	2	4	0	0	0	0	0	0	1	0	1	0	0	0	0	0	0	0	0	39	3	0
1	4	2	1	0	0	0	0	0	0	0	0	1	0	0	0	0	1	0	0	0	39	3	0
1	3	2	#NULL!	0	0	1	0	0	0	0	0	0	0	0	1	1	1	0	0	1	39	3	0
1	3	2	4	0	0	0	0	0	0	0	0	0	0	0	0	1	0	1	0	0	39	3	0
1	4	2	2	0	0	0	0	0	0	0	0	0	0	0	0	#NULL!	1	0	0	0	39	3	0
1	4	2	4	0	0	0	0	0	0	0	0	0	0	1	0	0	0	0	0	0	39	3	0
1	4	2	4	0	0	0	0	0	0	1	0	1	0	0	0	1	1	0	0	0	39	3	0
1	4	2	2	0	0	0	0	0	0	0	0	0	0	0	#NULL!	1	0	0	0	0	39	3	0
1	4	2	4	0	0	0	0	0	0	0	0	1	0	0	#NULL!	1	1	1	0	0	40	3	0
1	4	3	4	0	0	0	0	0	0	0	0	0	0	0	1	1	1	0	1	0	40	3	0
1	4	2	4	0	0	1	1	1	0	1	0	1	0	1	0	0	0	0	0	3	40	3	0
1	4	2	4	0	0	0	1	0	0	0	0	1	0	1	0	0	1	0	1	1	40	3	0
1	4	2	4	0	0	0	0	0	0	0	0	0	0	1	0	1	1	0	0	0	40	3	0
1	4	2	4	0	0	0	1	0	0	0	0	0	0	0	1	#NULL!	1	0	0	1	40	3	0
1	2	#NULL!	4	0	0	0	0	0	0	0	0	0	0	0	0	1	1	0	1	0	40	3	0
1	2	2	4	0	0	0	1	0	0	0	0	1	0	1	1	1	1	0	0	1	40	3	0
1	4	2	1	0	0	0	0	0	0	0	0	0	0	0	1	1	0	0	0	0	40	3	0
1	4	2	4	0	0	0	0	0	0	1	0	0	0	1	0	1	0	0	0	0	40	3	0
1	3	2	4	0	0	0	0	1	0	0	0	1	0	0	1	1	1	0	0	1	40	3	0
1	2	2	4	0	0	0	0	1	0	0	0	1	0	0	0	1	1	0	0	1	40	3	0
1	3	2	4	0	0	0	0	0	0	0	0	0	0	0	0	0	0	0	0	0	40	3	0
1	4	2	4	0	0	0	1	0	0	0	0	0	0	1	0	#NULL!	0	0	0	1	40	3	0
1	5	2	4	0	1	0	0	0	0	1	0	0	0	0	1	#NULL!	1	0	0	1	40	3	0
1	4	2	1	0	0	0	0	0	0	0	0	0	0	1	1	1	0	0	0	0	40	3	0
1	4	2	4	0	0	1	0	0	0	0	0	0	0	#NULL!	0	1	0	0	0	1	40	3	0
1	4	3	2	0	0	0	0	0	0	0	0	0	0	0	1	1	1	0	0	0	40	3	0
1	5	2	4	0	0	0	0	1	0	0	0	0	0	1	1	0	0	0	0	1	40	3	0
1	2	2	4	1	0	0	0	0	0	0	0	0	0	0	0	0	0	0	0	0	40	3	0
1	4	2	4	0	0	1	0	0	0	1	0	1	0	0	0	1	1	0	0	1	40	3	0
1	#NULL!	#NULL!	#NULL!	0	0	0	1	0	0	1	0	0	0	1	1	1	0	0	0	1	40	3	0
1	4	2	4	0	0	0	0	0	0	0	0	1	0	0	0	0	1	0	1	0	40	3	0
1	3	2	4	0	1	0	0	0	0	1	0	1	0	0	0	1	1	0	0	1	40	3	0
1	5	2	1	0	0	0	0	0	0	1	0	0	0	0	1	1	1	0	0	0	40	3	0
1	5	2	4	0	0	0	0	0	0	0	0	1	0	0	0	1	0	0	0	0	40	3	0
1	4	2	4	0	0	1	0	0	0	1	0	0	0	0	0	1	#NULL!	0	0	1	40	3	0
1	5	2	1	0	0	0	0	0	0	0	0	0	0	0	0	0	0	0	0	0	40	3	0
1	3	2	4	0	0	0	0	0	0	0	0	0	0	0	0	1	0	0	0	0	40	3	0
1	4	2	4	0	0	1	0	0	0	0	0	0	0	0	1	0	0	0	0	1	40	3	0
1	2	2	4	0	0	0	0	0	0	0	0	0	0	0	1	1	0	0	0	0	40	3	0
1	2	2	4	0	0	0	0	0	0	1	0	1	0	0	0	0	0	0	0	0	40	3	0
1	5	2	2	0	0	0	0	0	0	0	0	1	0	0	0	0	1	0	0	0	40	3	0
1	2	2	4	0	0	0	0	0	0	0	0	0	0	0	1	1	0	0	0	0	40	3	0
1	4	2	4	0	0	0	0	0	0	0	0	0	0	1	0	1	0	0	0	0	40	3	0
1	2	2	4	0	1	1	1	0	0	1	0	1	0	0	1	1	1	0	0	3	41	3	0
1	4	2	4	0	1	0	0	0	0	1	0	1	0	1	0	1	1	0	0	1	41	3	0
1	4	2	4	0	1	0	1	0	0	1	0	1	0	0	1	1	1	0	0	2	41	3	0
1	4	2	2	0	0	0	0	0	0	0	0	1	0	0	0	1	1	0	0	0	41	3	0
1	2	2	4	0	0	0	0	0	0	0	0	1	0	0	0	0	0	0	0	0	41	3	0
1	4	2	4	0	0	0	0	0	0	0	0	1	0	0	0	0	0	0	0	0	41	3	0
1	3	2	4	0	0	0	0	0	0	0	0	0	0	1	0	1	1	0	0	0	41	3	0
1	3	2	4	0	0	0	1	0	0	0	0	1	0	0	1	1	1	0	0	1	41	3	0
1	5	2	4	0	0	0	0	0	0	0	0	0	0	1	0	1	0	0	0	0	41	3	0
1	4	2	4	0	0	0	0	0	0	1	0	1	0	0	0	1	1	0	0	0	41	3	0
1	4	2	4	0	0	0	0	0	0	1	0	1	0	0	0	1	1	0	0	0	41	3	0
1	3	2	4	0	0	0	0	0	0	0	0	1	0	0	0	1	1	0	0	0	41	3	0
1	4	2	4	0	0	0	0	1	0	1	0	1	0	0	1	1	1	0	0	1	41	3	0
1	3	2	4	0	0	1	0	1	0	1	0	1	0	0	0	1	1	0	0	2	41	3	0
1	3	2	2	0	0	0	0	0	0	0	0	0	0	0	0	0	0	0	0	0	41	3	0
1	4	2	4	0	0	0	0	0	0	0	0	0	0	0	0	0	0	0	0	0	41	3	0
1	4	2	4	0	0	0	0	0	0	0	0	0	0	0	1	0	0	0	0	0	41	3	0
1	3	2	4	0	0	0	0	0	0	1	0	1	0	0	0	1	#NULL!	0	0	0	41	3	0
1	1	2	4	0	0	0	0	0	0	0	0	1	0	0	0	1	0	0	1	0	41	3	0
1	4	2	4	0	0	0	0	0	0	1	0	1	0	0	0	1	1	0	0	0	41	3	0
1	5	2	1	0	0	0	0	0	0	0	0	0	0	#NULL!	0	1	0	0	0	0	41	3	0
1	4	2	4	0	0	0	0	0	0	0	0	1	0	0	0	0	1	0	0	0	41	3	0
1	4	2	4	0	0	0	0	0	0	0	0	0	0	0	0	1	1	0	0	0	41	3	0
1	5	2	1	0	0	0	0	0	0	0	0	0	0	0	1	#NULL!	0	0	0	0	41	3	0
1	4	2	4	0	0	0	0	0	0	0	0	0	0	0	0	0	1	0	0	0	41	3	0
1	2	2	4	0	0	0	0	0	0	0	0	1	0	0	0	1	0	0	0	0	41	3	0
1	4	2	1	0	0	0	0	0	0	0	0	0	0	1	1	0	0	0	0	0	41	3	0
1	2	2	4	0	0	0	0	0	0	0	0	0	0	0	0	0	1	0	0	0	41	3	0
1	2	2	4	0	0	0	0	0	0	1	0	0	0	0	1	1	1	0	0	0	41	3	0
1	2	2	4	0	0	1	0	0	0	1	0	1	0	0	1	1	0	0	0	1	41	3	0
1	4	4	1	0	0	0	0	0	0	1	0	0	0	0	1	#NULL!	0	0	0	0	41	3	0
1	5	2	1	0	0	0	0	0	0	0	0	0	0	0	0	0	0	0	0	0	41	3	0
1	2	2	4	0	0	0	0	0	0	0	0	0	0	0	0	0	0	0	1	0	41	3	0
1	5	2	#NULL!	0	0	0	0	0	0	1	0	0	0	0	0	1	0	0	0	0	41	3	0
1	4	2	4	0	0	0	0	0	0	0	0	0	0	0	0	0	0	0	0	0	41	3	0
1	4	2	4	0	0	0	0	0	0	0	0	1	0	0	0	0	1	0	0	0	41	3	0
1	4	2	4	0	0	0	0	0	0	0	0	0	0	0	1	0	1	0	1	0	41	3	0
1	4	2	4	0	0	0	0	0	0	0	0	0	0	0	1	1	0	0	0	0	41	3	0
1	3	2	4	0	0	0	0	0	0	0	0	0	0	0	0	0	0	0	0	0	41	3	0
1	4	2	1	0	0	0	0	0	0	0	0	0	0	0	0	0	0	0	0	0	41	3	0
1	4	2	#NULL!	0	0	0	0	0	0	0	0	0	0	0	0	0	0	0	0	0	41	3	0
1	3	2	4	0	0	0	0	0	0	0	0	0	0	0	0	0	0	0	0	0	41	3	0
1	4	2	4	0	0	0	0	0	0	0	0	1	0	0	0	0	1	0	0	0	41	3	0
1	3	2	4	0	0	0	0	0	0	1	0	1	0	0	1	0	1	0	0	0	41	3	0
1	3	2	4	0	0	0	1	1	0	0	0	0	0	0	0	#NULL!	1	0	0	2	41	3	0
1	4	2	1	0	0	0	0	0	0	0	0	0	0	0	0	0	0	0	0	0	41	3	0
1	4	2	1	0	0	0	0	0	0	1	0	0	0	0	0	1	1	0	0	0	41	3	0
1	#NULL!	2	#NULL!	0	0	0	0	0	0	0	0	0	0	1	1	0	0	0	0	0	41	3	0
1	4	2	4	0	0	0	0	1	0	1	0	0	0	0	0	0	0	0	0	1	41	3	0
1	3	#NULL!	4	0	1	0	1	1	0	0	0	0	0	0	0	1	1	0	0	3	41	3	0
1	4	2	4	0	0	0	0	0	0	0	0	0	0	1	0	1	0	0	1	0	42	3	0
1	5	1	1	0	0	0	0	0	0	1	0	0	0	1	0	0	0	0	0	0	42	3	0
1	4	2	4	0	0	0	0	0	0	1	0	0	0	1	1	1	1	0	0	0	42	3	0
1	3	2	4	0	0	0	0	0	0	0	0	0	0	0	#NULL!	1	1	0	0	0	42	3	0
1	2	2	4	0	0	0	0	0	0	0	0	1	0	1	#NULL!	1	1	0	0	0	42	3	0
1	#NULL!	#NULL!	#NULL!	0	0	1	0	0	0	1	0	0	0	1	1	1	0	0	0	1	42	3	0
1	2	2	4	0	0	0	0	0	0	0	0	1	0	0	#NULL!	1	0	0	0	0	42	3	0
1	4	2	2	0	0	0	0	0	0	0	0	0	0	1	0	1	1	0	0	0	42	3	0
1	2	2	4	0	0	0	0	0	0	0	0	1	0	0	0	0	0	0	0	0	42	3	0
1	4	2	4	0	0	0	0	0	0	0	0	1	0	1	0	1	0	0	0	0	42	3	0
1	4	2	1	0	0	0	0	0	0	0	0	0	0	1	1	1	1	0	0	0	42	3	0
1	4	2	4	0	0	0	1	1	0	1	0	1	0	0	0	1	1	0	0	2	42	3	0
1	4	2	1	0	0	0	0	0	0	1	0	1	0	0	0	1	0	0	0	0	42	3	0
1	3	2	4	0	0	0	0	0	0	0	0	1	0	0	0	1	1	0	0	0	42	3	0
1	2	2	4	0	0	0	0	0	0	0	0	0	0	0	1	1	1	0	0	0	42	3	0
1	5	2	1	0	0	0	0	0	0	0	0	0	0	0	0	1	1	0	0	0	42	3	0
1	4	2	4	0	0	0	0	0	0	0	0	0	0	0	1	1	1	0	0	0	42	3	0
1	2	2	2	0	0	0	0	0	0	0	0	0	0	1	0	1	#NULL!	0	0	0	42	3	0
1	4	2	4	0	0	0	0	0	0	1	0	1	0	0	1	1	0	0	0	0	42	3	0
1	3	2	4	0	0	0	1	0	0	0	0	1	0	0	0	1	1	0	0	1	42	3	0
1	4	2	2	0	0	0	0	0	0	0	0	0	0	1	0	0	0	0	1	0	42	3	0
1	3	2	4	0	0	0	0	0	0	1	0	1	0	0	0	0	0	0	0	0	42	3	0
1	4	2	4	0	0	0	0	0	0	0	0	0	0	0	1	0	1	0	0	0	42	3	0
1	4	2	4	0	0	0	0	0	0	0	0	0	0	0	0	1	0	0	0	0	42	3	0
1	2	2	4	0	0	0	0	0	0	0	0	0	0	0	0	1	1	0	0	0	42	3	0
1	1	2	4	0	0	0	0	0	0	1	0	1	0	0	0	0	1	0	0	0	42	3	0
1	2	2	4	0	0	0	0	0	0	0	0	0	0	#NULL!	0	0	0	0	0	0	42	3	0
1	3	2	4	0	0	0	0	0	0	1	0	1	0	0	0	0	1	0	0	0	42	3	0
1	4	2	4	0	0	0	0	0	0	1	0	1	0	#NULL!	#NULL!	1	1	0	1	0	42	3	0
1	4	2	4	0	1	1	1	0	0	1	0	1	0	0	1	1	0	0	0	3	42	3	0
1	5	2	4	0	0	0	0	0	0	0	0	0	0	0	1	0	0	0	0	0	42	3	0
1	3	2	4	0	0	0	0	0	0	0	0	0	0	0	0	0	0	0	0	0	42	3	0
1	4	2	4	0	0	0	0	0	0	1	0	0	0	0	0	1	0	0	0	0	42	3	0
1	3	2	4	0	0	0	0	0	0	0	0	0	0	0	0	0	0	0	0	0	42	3	0
1	4	2	4	0	0	0	0	0	0	0	0	1	0	0	0	#NULL!	#NULL!	0	0	0	42	3	0
1	3	2	4	0	0	0	0	0	0	0	0	1	0	0	0	1	1	0	0	0	42	3	0
1	2	2	4	0	0	0	1	0	0	0	0	0	0	0	0	0	0	0	0	1	42	3	0
1	2	2	4	0	0	0	0	0	0	0	0	1	0	0	0	0	1	0	0	0	42	3	0
1	4	1	2	0	0	0	0	0	0	0	0	0	0	1	0	0	1	0	0	0	42	3	0
1	5	2	4	0	0	0	0	0	0	0	0	0	0	0	0	1	1	0	0	0	42	3	0
1	3	2	4	0	0	0	0	0	0	1	0	1	0	0	0	1	0	0	0	0	42	3	0
1	5	2	1	0	0	0	0	0	0	0	0	0	0	0	0	0	0	0	0	0	42	3	0
1	5	2	4	0	0	0	0	0	0	0	0	0	0	0	1	1	1	0	0	0	43	3	0
1	2	#NULL!	#NULL!	0	0	0	1	1	0	1	0	0	0	0	1	1	1	0	0	2	43	3	0
1	2	2	4	0	0	0	1	0	0	0	0	0	0	1	0	1	1	0	0	1	43	3	0
1	3	2	4	0	1	0	0	0	0	0	0	1	0	0	0	0	1	0	1	1	43	3	0
1	2	2	4	0	0	1	1	1	0	1	0	1	0	1	1	1	1	0	0	3	43	3	0
1	4	2	4	0	1	0	0	0	0	1	0	1	0	1	1	1	0	0	1	1	43	3	0
1	3	2	4	0	0	0	1	0	0	1	0	1	0	0	0	1	0	0	0	1	43	3	0
1	4	2	4	0	0	0	0	0	0	1	0	0	0	0	1	1	1	0	0	0	43	3	0
1	4	4	4	0	1	1	0	0	0	1	0	1	0	0	0	1	0	0	1	2	43	3	0
1	2	2	4	0	0	0	1	0	0	0	0	0	0	0	1	0	1	0	0	1	43	3	0
1	5	2	4	0	0	0	0	0	0	0	0	1	0	0	#NULL!	#NULL!	1	0	1	0	43	3	0
1	4	2	4	0	0	0	0	0	0	0	0	0	0	0	0	1	1	0	0	0	43	3	0
1	3	2	4	0	0	0	0	1	0	0	0	1	0	#NULL!	0	#NULL!	1	0	0	1	43	3	0
1	4	2	4	0	0	0	0	0	0	0	0	0	0	0	0	1	1	0	0	0	43	3	0
1	4	2	4	0	0	0	0	0	0	1	0	1	0	1	#NULL!	1	1	0	0	0	43	3	0
1	4	2	4	0	0	0	0	0	0	1	0	1	0	1	1	1	1	0	0	0	43	3	0
1	2	3	2	0	0	0	0	0	0	1	0	1	0	0	0	1	0	0	0	0	43	3	0
1	4	2	2	0	0	0	0	0	0	0	0	0	0	0	0	0	1	0	0	0	43	3	0
1	4	2	1	0	0	0	0	0	0	1	0	0	0	0	0	1	0	0	0	0	43	3	0
1	5	2	1	0	0	0	0	0	0	1	0	0	0	0	0	1	0	0	0	0	43	3	0
1	3	2	4	0	0	0	0	0	0	1	0	1	0	0	0	0	0	0	0	0	43	3	0
1	4	2	4	0	0	0	0	0	0	0	0	0	0	0	0	1	0	0	0	0	43	3	0
1	5	2	1	0	0	0	0	0	0	1	0	1	0	0	0	1	0	0	0	0	43	3	0
1	3	2	4	0	0	0	0	0	0	1	0	1	0	0	#NULL!	0	1	0	0	0	43	3	0
1	5	2	1	0	0	0	0	0	0	0	0	0	0	0	0	0	0	0	0	0	43	3	0
1	3	2	4	0	0	1	0	0	0	0	0	0	0	0	0	1	1	0	0	1	43	3	0
1	4	2	4	0	0	0	0	0	0	1	0	1	0	0	0	1	0	0	0	0	43	3	0
1	4	2	4	0	0	0	0	0	0	0	0	0	0	0	0	0	0	0	0	0	43	3	0
1	4	2	4	0	0	0	0	0	0	0	0	0	0	0	1	1	0	0	0	0	43	3	0
1	4	2	4	0	1	0	1	0	0	1	0	1	0	0	0	1	0	0	0	2	43	3	0
1	5	2	1	0	0	0	0	0	0	0	0	0	0	0	0	0	#NULL!	0	1	0	43	3	0
1	4	2	4	0	0	0	0	0	0	0	0	0	0	1	0	0	0	0	0	0	43	3	0
1	2	2	4	0	0	0	1	1	0	0	0	0	0	0	0	0	0	0	0	2	43	3	0
1	4	2	1	0	0	0	0	0	0	0	0	0	0	0	0	0	1	0	0	0	43	3	0
1	2	2	4	0	0	1	0	1	0	0	0	1	0	0	1	0	1	0	0	2	43	3	0
1	2	2	4	0	0	0	0	1	0	1	0	0	0	0	0	0	1	0	1	1	43	3	0
1	2	2	2	0	0	0	0	0	0	0	0	0	0	0	0	1	0	0	0	0	43	3	0
1	3	2	4	0	0	0	0	0	0	1	0	1	0	1	0	1	1	0	1	0	44	3	0
1	3	2	2	0	0	1	0	0	0	1	1	1	0	0	1	1	1	0	1	1	44	3	0
1	3	2	4	0	0	0	0	0	0	1	0	1	0	0	0	1	0	0	0	0	44	3	0
1	4	2	#NULL!	0	0	0	0	0	0	1	0	1	0	0	1	1	1	0	0	0	44	3	0
1	4	#NULL!	2	0	1	0	0	0	0	0	0	1	0	1	0	1	1	0	0	1	44	3	0
1	4	3	3	0	0	1	0	1	0	0	0	0	0	1	1	0	1	0	0	2	44	3	0
1	4	2	4	0	0	0	0	0	0	0	0	0	0	0	1	0	0	0	0	0	44	3	0
1	5	4	2	0	0	0	0	0	0	1	0	1	0	#NULL!	1	1	1	0	0	0	44	3	0
1	4	2	4	0	0	0	0	0	0	1	0	0	0	1	0	1	0	0	0	0	44	3	0
1	4	2	6	0	0	0	0	0	0	1	0	1	0	1	1	1	0	0	0	0	44	3	0
1	3	2	4	1	0	0	0	0	0	0	0	0	0	0	0	1	0	0	0	0	44	3	0
1	3	3	4	0	0	0	0	0	0	1	0	1	0	0	0	1	0	0	0	0	44	3	0
1	2	2	4	0	0	0	0	0	0	0	0	1	0	0	0	1	0	0	0	0	44	3	0
1	2	2	4	0	0	0	0	0	0	0	0	1	0	0	0	1	1	0	0	0	44	3	0
1	5	2	1	0	0	0	0	0	0	0	0	0	0	0	0	#NULL!	0	0	0	0	44	3	0
1	4	2	4	0	0	0	1	0	0	1	0	1	0	0	1	1	1	0	0	1	44	3	0
1	3	3	4	0	1	1	1	0	0	0	0	1	0	0	0	0	1	0	1	3	44	3	0
1	5	2	4	0	0	0	0	0	0	0	0	1	0	0	0	0	0	0	0	0	44	3	0
1	4	2	4	0	0	1	0	0	0	0	0	0	0	#NULL!	0	0	1	0	1	1	44	3	0
1	4	2	4	0	0	0	0	0	0	1	0	1	0	0	1	1	1	0	0	0	44	3	0
1	3	2	4	0	0	0	0	0	0	0	0	0	0	0	0	0	1	0	0	0	44	3	0
1	5	2	4	0	0	0	0	0	0	0	0	0	0	0	0	0	0	0	0	0	44	3	0
1	5	2	4	0	0	0	0	0	0	1	0	1	0	1	#NULL!	1	1	0	0	0	44	3	0
1	3	2	4	0	0	0	0	0	0	1	0	0	0	0	1	0	1	0	0	0	44	3	0
1	2	2	4	0	0	0	0	0	0	0	0	0	0	0	0	1	1	0	0	0	44	3	0
1	4	2	4	0	0	0	0	0	0	0	0	0	0	0	0	1	1	0	0	0	44	3	0
1	5	2	4	0	0	0	0	0	0	0	0	0	0	#NULL!	1	1	1	0	0	0	44	3	0
1	5	2	4	0	0	0	0	0	0	0	0	0	0	0	0	1	0	0	0	0	44	3	0
1	4	2	4	0	0	0	1	0	0	0	0	0	0	0	0	0	0	0	0	1	44	3	0
1	4	2	4	0	0	0	0	0	0	0	0	0	0	0	0	0	0	0	0	0	44	3	0
1	4	2	5	0	0	0	0	0	0	1	0	0	0	0	0	1	0	0	0	0	44	3	0
1	1	2	4	0	0	1	1	0	0	1	0	1	0	0	0	0	#NULL!	0	0	2	44	3	0
1	4	2	4	0	0	0	0	0	0	1	0	0	0	1	0	1	0	0	0	0	44	3	0
1	5	2	4	0	0	0	0	0	0	1	0	1	0	0	0	0	0	0	0	0	44	3	0
1	5	1	1	0	0	0	0	0	0	0	0	1	0	0	0	0	1	0	0	0	44	3	0
1	5	2	1	0	0	0	0	0	0	0	0	0	0	0	0	0	0	0	0	0	44	3	0
1	4	2	4	0	0	0	0	0	0	1	0	0	0	0	0	0	#NULL!	0	0	0	44	3	0
1	5	2	4	0	0	0	0	0	0	0	0	0	0	0	0	0	0	0	1	0	44	3	0
1	3	2	4	0	0	0	0	0	0	0	0	1	0	0	0	0	0	0	0	0	44	3	0
1	4	2	4	0	0	1	1	0	0	0	0	0	0	0	1	1	0	0	0	2	44	3	0
1	3	#NULL!	#NULL!	0	0	0	1	1	0	0	0	1	0	0	1	#NULL!	1	0	0	2	44	3	0
1	4	2	4	0	0	0	0	0	0	0	0	0	0	0	0	0	0	0	0	0	44	3	0
1	3	2	4	0	0	0	1	0	0	0	0	0	0	0	0	1	0	0	0	1	44	3	0
1	3	2	4	0	0	0	0	0	0	0	0	1	0	0	0	0	0	0	0	0	44	3	0
1	2	2	4	0	0	0	0	0	0	1	0	1	0	0	0	0	1	0	0	0	44	3	0
1	4	4	4	1	0	0	0	0	0	0	0	0	0	0	0	0	1	0	0	0	44	3	0
1	4	2	4	0	0	0	0	0	0	1	0	1	0	0	1	1	1	0	0	0	44	3	0
1	3	2	4	0	0	0	1	0	0	0	0	0	0	0	0	0	1	0	0	1	45	3	0
1	4	2	4	0	0	1	0	0	0	0	0	0	0	0	1	0	1	0	0	1	45	3	0
1	2	2	4	0	0	0	0	0	0	0	0	1	0	1	#NULL!	1	0	0	0	0	45	3	0
1	2	3	5	0	1	0	1	1	0	0	0	0	0	0	0	0	1	0	1	3	45	3	0
1	5	4	2	0	0	0	1	0	1	0	0	0	0	1	1	1	1	0	0	2	45	3	0
1	5	2	#NULL!	0	0	0	0	0	0	1	0	0	0	0	0	1	0	1	0	0	45	3	0
1	3	2	4	0	1	0	0	0	0	1	0	0	0	#NULL!	1	1	0	0	0	1	45	3	0
1	3	2	4	0	0	0	0	0	0	1	0	0	0	0	0	1	1	0	0	0	45	3	0
1	4	2	4	0	0	0	0	0	0	0	0	0	0	0	0	0	0	0	1	0	45	3	0
1	5	2	4	0	0	0	0	0	0	0	0	1	0	0	0	1	1	0	0	0	45	3	0
1	5	2	1	0	1	0	0	0	0	0	0	1	0	0	0	1	1	0	1	1	45	3	0
1	3	2	4	0	0	0	1	0	0	1	0	1	0	0	1	1	1	0	1	1	45	3	0
1	3	2	4	0	0	0	0	0	1	1	0	0	0	0	0	1	1	0	0	1	45	3	0
1	2	2	4	0	0	0	0	0	0	1	0	0	0	0	0	0	#NULL!	0	0	0	45	3	0
1	4	3	4	0	0	0	0	0	0	1	0	0	0	0	1	1	0	0	0	0	45	3	0
1	2	2	4	0	0	0	1	0	0	1	0	0	0	0	0	0	1	0	1	1	45	3	0
1	4	2	1	0	0	0	1	1	0	0	0	0	0	0	0	1	1	0	0	2	45	3	0
1	4	2	4	0	0	0	0	0	0	0	0	1	0	0	1	1	0	0	1	0	45	3	0
1	3	2	4	0	0	0	1	0	0	0	0	0	0	0	0	1	1	0	0	1	45	3	0
1	5	2	#NULL!	0	0	0	0	0	0	0	0	0	0	0	1	0	0	0	0	0	45	3	0
1	4	2	4	0	0	0	0	0	0	1	0	0	0	0	0	1	0	0	1	0	45	3	0
1	3	2	4	0	0	0	0	0	0	1	0	1	0	0	#NULL!	0	0	0	1	0	45	3	0
1	4	2	4	0	0	0	0	1	0	0	0	1	0	0	1	0	1	0	1	1	45	3	0
1	4	2	4	0	0	0	0	0	0	0	0	0	0	0	1	0	0	0	0	0	45	3	0
1	5	2	1	0	0	0	0	0	0	0	0	0	0	0	0	0	0	0	0	0	45	3	0
1	4	2	4	0	0	0	0	0	0	1	0	1	0	#NULL!	0	#NULL!	1	0	0	0	45	3	0
1	2	3	5	0	1	1	0	0	0	0	0	1	0	0	0	1	1	0	1	2	45	3	0
1	2	2	4	0	0	0	1	0	0	1	0	0	0	0	0	0	0	0	1	1	45	3	0
1	3	2	4	0	0	0	1	0	0	0	0	0	0	0	0	0	1	0	0	1	45	3	0
1	4	2	4	0	0	1	0	0	0	0	0	0	0	0	0	#NULL!	0	0	0	1	45	3	0
1	4	2	4	0	0	1	1	0	0	0	0	0	0	0	0	1	1	1	1	2	45	3	0
1	5	2	1	0	0	0	0	0	0	0	0	1	0	0	0	0	0	0	0	0	45	3	0
1	3	2	4	0	0	0	0	0	0	0	0	0	0	0	0	0	0	0	0	0	45	3	0
1	4	2	4	0	0	0	0	0	0	0	0	0	0	0	0	1	0	0	0	0	45	3	0
1	4	2	4	0	0	1	1	0	0	0	0	1	0	0	1	1	1	0	1	2	45	3	0
1	5	2	1	0	0	0	0	0	0	0	0	0	0	0	0	0	0	0	0	0	45	3	0
1	5	2	1	0	0	0	1	0	0	1	0	0	0	0	0	0	1	0	0	1	45	3	0
1	5	2	#NULL!	0	0	0	0	0	0	0	0	0	0	0	0	0	0	0	0	0	45	3	0
1	4	2	4	0	0	0	0	0	0	0	0	0	0	0	0	0	1	0	0	0	45	3	0
1	5	2	4	0	0	0	0	0	0	1	0	0	0	0	1	1	0	0	0	0	45	3	0
1	4	2	4	0	0	0	0	0	0	1	0	1	0	0	0	#NULL!	1	0	0	0	45	3	0
1	4	2	4	0	0	0	0	0	0	0	0	0	0	0	0	0	0	0	0	0	45	3	0
1	5	2	1	0	0	0	0	0	0	0	0	0	0	0	0	0	0	0	0	0	45	3	0
1	4	2	1	0	0	1	0	0	0	0	0	0	0	0	0	0	0	0	0	1	45	3	0
1	4	2	4	0	0	0	1	0	0	0	0	0	0	0	1	1	1	0	0	1	45	3	0
1	4	2	4	0	0	0	0	0	0	0	0	1	0	0	0	0	1	0	0	0	45	3	0
1	1	2	4	0	0	0	0	0	0	1	0	0	0	0	0	0	0	0	0	0	45	3	0
1	4	3	4	0	0	0	0	0	0	0	0	0	0	0	0	0	1	0	0	0	45	3	0
1	4	2	4	0	0	0	0	0	0	0	0	0	0	0	0	1	0	0	0	0	45	3	0
1	3	2	4	0	0	0	0	0	0	0	0	0	0	0	0	1	0	0	0	0	45	3	0
1	4	2	4	0	0	0	0	0	0	0	0	1	0	0	0	0	0	0	0	0	45	3	0
1	3	2	4	0	1	0	0	0	0	1	0	0	0	0	1	0	0	0	0	1	45	3	0
1	2	2	4	0	0	0	0	0	0	0	0	0	0	0	0	0	0	0	0	0	45	3	0
1	5	4	1	1	0	0	0	0	0	0	0	1	0	0	0	0	1	0	0	0	45	3	0
1	2	2	4	0	0	0	1	0	0	0	0	1	0	0	0	0	0	0	0	1	45	3	0
1	2	2	4	0	0	0	0	0	0	0	0	0	0	1	1	1	0	0	0	0	46	3	0
1	2	2	4	0	1	0	0	0	0	0	0	0	0	#NULL!	1	1	1	0	0	1	46	3	0
1	2	2	4	0	0	0	0	0	0	0	0	0	0	0	1	1	1	0	0	0	46	3	0
1	4	2	4	0	0	0	0	0	0	0	0	0	0	1	1	1	1	0	0	0	46	3	0
1	5	2	4	0	0	0	0	0	0	1	0	0	0	0	#NULL!	1	1	0	0	0	46	3	0
1	2	1	6	0	0	0	1	0	0	0	0	0	0	0	1	0	0	0	0	1	46	3	0
1	4	2	4	0	0	0	0	0	0	0	0	0	0	0	1	0	0	0	0	0	46	3	0
1	4	2	4	0	0	0	0	0	0	0	0	0	0	1	1	1	#NULL!	0	0	0	46	3	0
1	4	2	4	0	0	0	0	0	0	0	0	0	0	0	1	1	0	0	0	0	46	3	0
1	4	2	4	0	0	0	0	1	0	0	0	0	0	0	#NULL!	1	1	0	1	1	46	3	0
1	2	2	4	0	0	0	0	1	0	0	0	1	0	0	0	1	0	0	1	1	46	3	0
1	1	2	4	0	0	0	0	0	0	0	0	0	0	1	0	1	1	0	0	0	46	3	0
1	2	2	4	0	0	0	0	0	0	0	0	1	0	0	0	1	1	0	0	0	46	3	0
1	2	2	4	0	0	0	0	0	0	0	0	0	0	0	1	1	1	0	0	0	46	3	0
1	4	2	4	0	0	0	0	0	0	0	0	0	0	0	0	0	0	0	0	0	46	3	0
1	2	2	4	0	1	1	1	0	0	0	0	1	0	0	0	0	0	0	0	3	46	3	0
1	3	#NULL!	#NULL!	0	0	0	0	0	0	0	0	1	0	0	0	0	0	0	0	0	46	3	0
1	4	2	4	0	0	0	0	0	0	0	0	1	0	0	0	0	0	0	0	0	46	3	0
1	5	2	4	0	0	0	0	0	0	0	0	0	0	0	0	1	1	0	0	0	46	3	0
1	3	2	4	0	0	0	0	0	0	0	0	1	0	0	0	0	1	0	1	0	46	3	0
1	5	2	2	0	0	0	1	0	0	0	0	1	0	0	0	0	0	0	0	1	46	3	0
1	5	3	2	1	0	1	1	0	0	1	0	0	0	0	#NULL!	1	0	0	1	2	46	3	0
1	4	2	4	0	0	0	0	0	0	0	0	0	0	0	0	0	0	0	1	0	46	3	0
1	5	2	4	0	0	0	0	0	0	0	0	0	0	0	0	1	1	0	0	0	46	3	0
1	4	2	4	0	0	0	0	0	0	1	0	0	0	1	0	0	0	0	0	0	46	3	0
1	4	2	4	0	0	0	0	0	0	0	0	0	0	1	0	1	1	0	0	0	46	3	0
1	4	2	4	0	0	0	0	0	0	0	0	1	0	0	0	0	0	0	0	0	46	3	0
1	5	#NULL!	#NULL!	0	0	0	0	0	0	1	0	1	0	0	0	#NULL!	1	0	0	0	46	3	0
1	2	2	4	0	0	0	0	0	0	0	0	1	0	#NULL!	0	1	0	0	0	0	46	3	0
1	2	2	4	0	0	0	0	0	0	0	0	0	0	0	1	1	1	0	0	0	46	3	0
1	2	2	4	0	0	0	1	0	0	0	0	0	0	0	0	1	0	0	0	1	46	3	0
1	4	2	5	0	0	0	0	0	0	0	0	0	0	0	0	1	0	0	0	0	46	3	0
1	4	2	4	0	0	0	0	0	0	0	0	0	0	0	0	1	1	0	0	0	46	3	0
1	5	2	5	0	0	0	0	0	0	0	0	1	0	#NULL!	0	1	0	0	0	0	46	3	0
1	3	2	#NULL!	0	0	0	0	0	0	1	0	1	0	0	0	1	0	0	0	0	46	3	0
1	4	1	4	0	0	0	1	0	0	0	0	0	0	0	#NULL!	0	1	0	0	1	46	3	0
1	2	2	4	0	0	0	0	0	0	0	0	1	0	#NULL!	#NULL!	#NULL!	0	0	0	0	46	3	0
1	5	2	4	0	0	0	0	0	0	0	0	0	0	0	0	1	1	0	0	0	46	3	0
1	5	2	4	0	0	0	0	0	0	0	0	0	0	0	0	1	0	0	1	0	46	3	0
1	4	2	1	0	0	0	0	0	0	0	0	0	0	0	0	0	0	0	0	0	46	3	0
1	4	2	5	0	0	0	0	0	0	0	0	0	0	0	0	0	0	0	0	0	46	3	0
1	2	2	4	0	0	1	0	1	0	1	0	1	0	0	1	1	0	0	0	2	46	3	0
1	4	2	1	0	0	0	0	0	0	0	0	0	0	0	0	0	0	0	0	0	46	3	0
1	2	2	4	0	0	1	0	0	0	1	0	1	0	1	0	0	1	0	0	1	46	3	0
1	3	2	4	0	0	0	0	0	0	1	0	0	0	0	#NULL!	#NULL!	0	1	0	0	46	3	0
1	1	2	4	0	0	0	0	0	0	0	0	0	0	0	0	1	1	0	1	0	46	3	0
1	2	2	4	0	0	0	0	0	0	1	0	1	0	0	0	0	0	0	0	0	46	3	0
1	4	2	4	0	0	0	0	0	0	0	0	1	0	1	1	1	0	0	0	0	46	3	0
1	3	2	4	0	0	0	0	0	0	0	0	1	0	0	1	0	1	0	0	0	46	3	0
1	4	2	1	0	1	0	0	0	0	1	1	1	1	1	1	1	1	0	1	1	47	3	0
1	4	3	4	0	0	1	1	0	0	1	0	1	0	1	1	1	1	0	0	2	47	3	0
1	4	1	4	0	0	0	0	0	0	0	0	1	0	0	0	1	0	0	0	0	47	3	0
1	4	3	5	0	0	0	0	0	0	0	0	1	0	0	0	1	1	0	0	0	47	3	0
1	2	2	4	0	0	0	1	1	0	1	0	1	0	0	0	1	1	0	1	2	47	3	0
1	4	2	4	0	0	0	0	0	0	0	0	1	0	1	1	0	0	0	0	0	47	3	0
1	4	3	4	0	0	1	1	0	0	0	0	1	0	0	0	1	0	0	1	2	47	3	0
1	4	2	4	0	0	0	1	0	0	1	0	0	0	0	0	1	1	0	0	1	47	3	0
1	2	2	4	0	0	1	0	0	0	0	0	0	0	0	0	0	#NULL!	0	0	1	47	3	0
1	3	2	4	0	0	0	0	0	0	0	0	0	0	0	1	0	0	0	0	0	47	3	0
1	4	2	4	0	0	0	0	0	0	0	0	0	0	0	0	0	1	0	1	0	47	3	0
1	4	2	4	0	0	0	0	0	0	0	0	0	0	0	1	0	0	0	1	0	47	3	0
1	4	2	4	0	0	0	0	0	0	1	0	0	0	1	0	1	1	0	0	0	47	3	0
1	4	2	4	0	0	0	0	0	0	1	0	1	0	0	1	1	0	0	0	0	47	3	0
1	3	#NULL!	#NULL!	0	0	0	1	0	0	0	0	0	0	0	0	0	0	0	0	1	47	3	0
1	2	4	#NULL!	0	0	0	0	0	0	0	0	0	0	0	0	1	1	0	1	0	47	3	0
1	2	2	4	0	0	0	0	0	0	0	0	0	0	0	0	0	1	0	0	0	47	3	0
1	3	3	2	0	0	0	0	0	0	0	0	0	0	0	1	1	1	0	0	0	47	3	0
1	3	2	4	0	0	0	0	0	0	0	0	0	0	0	0	1	1	0	0	0	47	3	0
1	1	2	4	0	0	1	1	0	0	0	0	0	0	0	1	1	1	0	0	2	47	3	0
1	4	2	2	0	1	1	0	0	0	0	0	1	0	0	0	1	1	0	1	2	47	3	0
1	4	2	4	0	0	1	0	0	0	0	0	1	0	1	1	1	1	0	0	1	47	3	0
1	3	2	4	0	0	0	0	0	0	0	0	0	0	0	0	1	0	0	1	0	47	3	0
1	#NULL!	2	4	0	0	0	0	0	0	0	0	0	0	1	#NULL!	#NULL!	1	0	0	0	47	3	0
1	2	2	4	0	0	0	0	0	0	0	0	0	0	#NULL!	0	0	0	0	0	0	47	3	0
1	1	2	4	0	0	0	0	0	0	1	0	1	0	0	0	1	#NULL!	0	0	0	47	3	0
1	5	2	4	0	0	0	0	0	0	1	0	0	0	#NULL!	#NULL!	1	#NULL!	0	0	0	47	3	0
1	2	2	4	0	0	0	1	1	0	0	0	1	0	0	0	0	1	0	0	2	47	3	0
1	3	2	4	0	0	0	0	0	0	0	0	0	0	1	0	1	0	0	1	0	47	3	0
1	3	2	4	0	0	0	0	0	0	0	0	0	0	0	1	0	1	0	0	0	47	3	0
1	5	2	1	0	0	1	0	0	0	0	0	1	0	0	0	0	0	0	0	1	47	3	0
1	4	2	4	0	0	0	0	0	0	0	0	0	0	1	0	0	1	0	0	0	47	3	0
1	1	2	4	0	0	0	0	0	1	0	0	1	0	0	0	0	1	0	0	1	47	3	0
1	4	4	2	0	0	0	0	1	0	0	0	0	0	0	0	1	1	0	0	1	47	3	0
1	2	2	4	0	1	1	0	1	0	1	0	0	0	0	0	1	0	0	1	3	47	3	0
1	3	2	4	0	0	0	1	1	0	0	0	1	0	0	0	0	1	0	1	2	47	3	0
1	2	2	4	0	0	1	0	0	0	0	0	1	0	0	0	0	1	0	1	1	47	3	0
1	2	2	4	0	0	0	0	0	0	0	0	0	0	0	1	0	1	0	0	0	47	3	0
1	4	2	2	0	0	0	0	0	0	0	0	0	0	0	0	1	0	0	1	0	47	3	0
1	4	#NULL!	4	0	0	0	0	0	0	0	0	0	0	0	1	0	0	0	0	0	47	3	0
1	4	2	1	0	0	0	0	0	0	0	1	1	0	0	0	0	0	0	0	0	47	3	0
1	4	2	2	1	0	0	0	0	0	0	0	1	0	0	0	0	1	0	0	0	47	3	0
1	3	2	4	0	1	1	1	0	0	0	0	0	0	0	0	1	0	0	0	3	47	3	0
1	4	2	4	0	0	0	0	0	0	0	0	1	0	0	0	0	0	0	0	0	47	3	0
1	5	2	1	0	0	1	0	0	0	0	0	0	0	0	0	0	0	0	1	1	47	3	0
1	5	2	1	0	0	0	0	0	0	0	0	1	0	0	0	0	0	0	1	0	47	3	0
1	5	2	#NULL!	0	0	0	0	0	0	1	0	0	0	0	0	0	0	0	1	0	47	3	0
1	4	2	4	0	0	0	0	0	0	0	0	1	0	0	0	0	0	0	0	0	47	3	0
1	4	2	4	0	0	1	1	1	0	1	0	1	0	0	0	0	0	0	1	3	47	3	0
1	4	2	4	0	0	0	0	0	0	0	0	1	0	0	0	0	0	0	0	0	47	3	0
1	1	2	4	0	0	0	0	0	0	1	0	1	0	0	0	0	1	0	0	0	47	3	0
1	3	2	4	0	0	0	0	0	0	0	0	0	0	0	1	0	1	0	0	0	47	3	0
1	3	2	4	0	0	0	0	0	0	0	0	0	0	1	0	0	0	0	0	0	47	3	0
1	4	2	4	0	0	0	0	0	0	0	0	0	0	0	0	0	0	0	0	0	47	3	0
1	3	2	4	0	1	1	0	0	0	0	0	1	0	0	1	1	1	0	0	2	48	3	0
1	4	2	4	0	0	0	0	0	0	1	0	1	0	1	1	1	1	0	0	0	48	3	0
1	3	1	4	0	0	0	0	0	0	0	0	1	0	0	0	1	1	0	1	0	48	3	0
1	2	2	4	0	0	0	0	0	0	1	0	0	0	0	1	1	1	0	0	0	48	3	0
1	1	2	4	0	0	0	1	0	0	1	0	0	0	0	1	1	1	0	0	1	48	3	0
1	3	2	4	0	0	0	0	0	0	0	0	0	0	0	1	0	1	0	0	0	48	3	0
1	3	2	2	0	0	0	0	0	0	0	0	1	0	0	0	1	1	0	0	0	48	3	0
1	2	3	4	0	0	1	0	1	0	0	0	0	0	0	0	0	0	0	0	2	48	3	0
1	4	4	2	0	0	0	0	0	0	0	0	0	0	1	0	1	1	0	1	0	48	3	0
1	4	2	4	0	0	1	0	0	0	1	0	1	0	1	0	1	1	0	1	1	48	3	0
1	4	4	1	1	0	0	0	0	0	0	0	0	0	0	1	0	1	0	1	0	48	3	0
1	3	2	4	0	0	0	0	0	0	1	1	1	0	1	0	1	1	0	1	0	48	3	0
1	4	2	4	0	0	1	0	0	0	1	0	1	0	1	0	1	0	0	0	1	48	3	0
1	4	#NULL!	#NULL!	1	1	0	1	0	1	0	0	0	0	0	0	1	0	0	0	3	48	3	0
1	4	3	4	0	0	0	0	0	0	0	0	0	0	0	1	1	1	0	1	0	48	3	0
1	2	2	4	0	0	0	1	0	0	0	0	1	0	0	1	1	0	0	0	1	48	3	0
1	2	3	5	0	1	1	0	0	0	1	0	1	0	0	0	1	1	0	0	2	48	3	0
1	4	2	4	0	0	0	0	0	0	1	0	1	0	0	0	1	0	0	1	0	48	3	0
1	4	2	4	0	0	0	0	0	0	0	0	0	0	0	0	1	0	0	1	0	48	3	0
1	4	2	4	0	0	0	0	0	0	0	0	0	0	0	0	0	1	0	0	0	48	3	0
1	5	2	4	0	0	0	0	0	0	1	0	1	0	0	1	0	1	0	0	0	48	3	0
1	1	2	4	0	0	0	0	1	0	0	0	0	0	0	0	0	0	0	0	1	48	3	0
1	1	2	4	0	0	0	0	0	0	0	0	0	0	1	#NULL!	0	1	0	0	0	48	3	0
1	4	2	2	0	0	0	0	0	0	1	0	1	0	0	0	1	0	0	1	0	48	3	0
1	1	2	4	0	0	1	1	0	0	1	0	0	0	0	0	0	0	0	0	2	48	3	0
1	5	2	5	0	0	0	0	0	0	0	0	0	0	1	1	1	0	0	1	0	48	3	0
1	4	2	4	0	0	0	1	1	0	1	0	1	0	0	0	0	0	0	0	2	48	3	0
1	4	2	4	0	0	1	1	1	0	0	0	1	0	0	1	#NULL!	1	0	1	3	48	3	0
1	2	2	3	0	0	0	0	0	0	0	0	0	0	1	1	1	#NULL!	0	1	0	48	3	0
1	4	2	4	0	0	0	0	0	0	1	0	1	0	0	0	1	0	0	0	0	48	3	0
1	4	2	4	0	0	1	0	1	1	1	0	0	0	0	#NULL!	#NULL!	1	0	0	3	48	3	0
1	5	2	1	0	0	0	0	0	0	0	0	0	0	0	0	0	0	0	0	0	48	3	0
1	3	2	4	0	0	0	0	0	0	0	0	0	0	0	1	1	0	0	0	0	48	3	0
1	5	2	5	0	0	0	0	0	0	1	0	1	0	#NULL!	0	1	0	0	0	0	48	3	0
1	3	2	4	0	0	0	0	0	0	0	0	0	0	0	0	1	#NULL!	0	0	0	48	3	0
1	5	2	5	0	0	0	0	0	0	1	0	1	0	0	0	0	0	0	0	0	48	3	0
1	4	2	4	0	0	0	0	0	0	0	0	1	0	0	0	1	0	0	1	0	48	3	0
1	2	2	4	0	0	0	0	0	0	0	0	0	0	0	0	0	0	0	1	0	48	3	0
1	2	2	4	0	0	1	0	0	0	0	0	1	0	0	1	1	0	0	0	1	48	3	0
1	5	2	5	0	0	1	0	0	0	0	0	1	0	0	0	1	1	0	1	1	48	3	0
1	2	2	4	0	0	1	1	1	0	0	0	0	0	0	1	1	0	0	1	3	48	3	0
1	2	2	4	0	0	0	0	0	0	0	0	0	0	1	0	1	#NULL!	0	0	0	48	3	0
1	2	2	4	0	0	0	0	1	0	0	0	0	0	0	0	0	#NULL!	0	1	1	48	3	0
1	3	2	4	0	0	1	0	0	0	0	0	1	0	0	0	0	0	0	0	1	48	3	0
1	3	2	4	0	0	1	0	0	0	0	0	1	0	0	0	0	0	0	0	1	48	3	0
1	4	2	4	0	0	0	1	0	0	0	0	1	0	0	0	0	0	0	0	1	48	3	0
1	4	2	4	0	0	0	0	0	0	0	0	0	0	0	0	0	0	0	1	0	48	3	0
1	3	2	4	0	0	0	0	1	0	0	0	0	0	0	0	0	0	0	1	1	48	3	0
1	4	2	4	0	0	0	0	0	0	0	0	1	0	0	0	1	0	0	0	0	48	3	0
1	5	2	5	0	0	0	0	0	0	0	0	0	0	0	0	0	0	0	0	0	48	3	0
1	4	2	4	0	0	1	0	0	0	1	0	0	0	0	0	0	1	0	0	1	48	3	0
1	3	2	4	0	0	0	1	0	0	0	0	1	0	1	0	0	1	0	0	1	48	3	0
1	4	2	4	0	0	1	0	0	0	0	0	0	0	0	0	1	0	0	1	1	48	3	0
1	4	2	1	0	0	0	0	0	0	0	0	0	0	0	0	0	0	0	0	0	48	3	0
1	2	2	4	0	0	0	0	0	0	0	0	1	0	0	0	0	0	0	1	0	48	3	0
1	4	2	4	0	0	0	0	0	0	1	0	0	0	1	1	1	1	0	1	0	48	3	0
1	5	2	4	0	0	0	0	0	0	1	0	0	0	1	0	0	1	0	0	0	48	3	0
1	4	2	4	0	0	0	0	0	0	0	0	0	0	0	#NULL!	1	0	0	0	0	48	3	0
1	2	3	4	0	0	0	0	1	0	1	0	1	0	0	0	0	1	0	0	1	48	3	0
1	4	4	4	0	0	0	0	0	0	0	0	1	0	0	0	0	0	0	0	0	48	3	0
1	1	3	4	0	0	0	0	0	0	0	0	0	1	1	1	1	0	0	0	0	49	3	0
1	#NULL!	#NULL!	#NULL!	0	0	0	0	0	0	1	0	1	0	0	1	1	1	0	0	0	49	3	0
1	4	2	5	0	0	0	0	0	0	1	0	1	0	#NULL!	0	1	0	0	1	0	49	3	0
1	2	1	#NULL!	0	0	1	0	0	0	1	0	1	0	0	0	0	0	0	0	1	49	3	0
1	4	2	4	0	1	0	1	0	0	0	0	0	0	0	#NULL!	1	1	0	1	2	49	3	0
1	3	2	4	0	0	0	1	0	0	0	1	1	0	1	1	1	1	0	0	1	49	3	0
1	1	2	4	0	0	1	0	1	0	0	0	0	0	1	0	1	1	0	1	2	49	3	0
1	4	2	4	0	0	0	0	0	0	0	0	0	0	0	0	1	0	0	0	0	49	3	0
1	3	2	4	0	1	0	1	0	0	1	0	1	0	1	1	1	0	0	0	2	49	3	0
1	4	#NULL!	#NULL!	0	0	0	0	0	0	0	0	1	0	#NULL!	0	1	0	0	0	0	49	3	0
1	4	2	4	0	0	0	0	1	0	0	0	1	0	0	0	1	1	0	0	1	49	3	0
1	2	2	4	0	0	1	1	0	0	1	0	1	0	1	0	#NULL!	1	0	1	2	49	3	0
1	4	2	1	0	0	0	0	0	0	0	0	0	0	0	0	1	0	0	0	0	49	3	0
1	2	2	4	0	0	0	0	1	0	0	0	1	0	0	0	1	1	0	0	1	49	3	0
1	2	2	4	0	0	0	0	0	0	0	0	1	0	1	0	1	1	0	0	0	49	3	0
1	4	3	4	0	0	1	1	0	1	0	0	1	0	0	0	1	1	0	1	3	49	3	0
1	2	2	4	0	0	1	0	0	0	0	0	1	0	0	0	0	0	0	1	1	49	3	0
1	4	2	4	0	0	0	0	0	0	0	0	1	0	0	0	1	0	0	0	0	49	3	0
1	4	2	2	0	0	0	0	0	0	0	0	0	0	0	0	1	0	0	0	0	49	3	0
1	5	2	5	0	0	0	0	0	0	0	0	0	0	1	0	1	0	0	1	0	49	3	0
1	4	2	4	0	0	0	1	0	0	0	0	0	0	0	0	1	1	0	0	1	49	3	0
1	4	2	4	0	0	0	0	0	0	1	0	0	0	#NULL!	0	1	1	0	0	0	49	3	0
1	4	2	2	0	0	0	0	0	0	0	0	0	0	0	0	1	0	0	1	0	49	3	0
1	3	2	4	0	1	0	1	1	0	0	0	1	0	0	0	1	0	0	0	3	49	3	0
1	4	2	1	0	0	0	1	0	0	0	0	0	0	0	0	0	0	0	1	1	49	3	0
1	4	2	4	0	0	0	1	1	0	0	0	0	0	0	1	1	1	0	1	2	49	3	0
1	2	2	4	0	0	0	0	0	0	1	0	1	0	0	#NULL!	1	1	0	1	0	49	3	0
1	2	2	4	0	0	0	1	0	0	0	0	1	0	0	1	1	0	0	1	1	49	3	0
1	4	2	4	0	0	0	0	0	0	0	0	1	0	0	0	1	1	0	0	0	49	3	0
1	4	2	4	0	0	0	0	0	0	0	0	1	0	0	0	1	0	1	0	0	49	3	0
1	2	2	4	0	0	1	1	0	0	0	0	0	0	0	0	0	1	0	1	2	49	3	0
1	2	2	4	0	0	0	1	1	0	1	0	1	0	#NULL!	1	1	1	0	1	2	49	3	0
1	4	2	2	0	1	0	0	1	0	0	0	0	0	0	0	0	#NULL!	1	1	2	49	3	0
1	2	2	4	0	0	0	0	0	0	0	0	1	0	0	0	0	1	0	1	0	49	3	0
1	4	2	4	0	0	1	0	0	0	0	0	0	0	0	0	1	0	0	0	1	49	3	0
1	4	2	4	0	0	0	0	0	0	0	0	0	0	0	0	0	1	0	0	0	49	3	0
1	4	2	4	0	0	0	1	0	0	1	0	1	0	0	0	0	0	0	1	1	49	3	0
1	3	2	4	0	0	0	0	0	0	0	0	0	0	0	0	1	0	0	0	0	49	3	0
1	1	2	4	0	0	0	1	0	0	0	0	0	0	0	0	#NULL!	0	0	0	1	49	3	0
1	3	2	4	0	1	1	0	0	0	1	0	0	0	0	0	0	0	0	1	2	49	3	0
1	5	2	1	0	1	0	0	0	0	0	0	0	0	0	0	0	0	0	1	1	49	3	0
1	3	2	4	0	0	1	1	0	0	0	0	1	0	0	0	#NULL!	0	0	0	2	49	3	0
1	5	2	4	0	0	0	0	0	0	1	0	0	0	0	0	0	0	0	0	0	49	3	0
1	4	2	4	0	0	0	0	0	0	0	0	1	0	0	0	1	0	0	1	0	49	3	0
1	5	2	4	0	0	0	1	0	0	0	0	1	0	0	0	0	0	0	0	1	49	3	0
1	2	2	4	0	0	0	0	0	0	0	0	0	0	0	0	1	1	0	0	0	49	3	0
1	3	2	4	0	0	0	0	0	0	0	0	0	0	0	0	0	0	0	0	0	49	3	0
1	3	2	4	0	0	0	0	0	0	0	0	0	0	0	0	0	0	0	1	0	49	3	0
1	4	3	4	0	1	0	0	0	0	0	0	0	0	0	0	1	0	0	0	1	49	3	0
1	3	2	4	0	0	0	0	1	0	0	0	1	0	0	0	0	0	0	0	1	49	3	0
1	4	2	4	0	0	1	0	0	0	0	0	0	0	0	0	#NULL!	1	0	0	1	49	3	0
1	2	2	4	0	0	0	0	0	0	0	0	0	0	0	0	1	0	0	1	0	49	3	0
1	1	2	4	0	0	0	0	0	0	0	0	0	0	0	0	0	0	0	1	0	49	3	0
1	4	2	4	0	0	0	0	0	0	0	0	0	0	0	#NULL!	1	0	0	0	0	49	3	0
1	4	2	4	0	0	1	0	0	0	0	0	1	0	0	0	1	0	0	0	1	49	3	0
1	4	2	4	0	0	0	1	0	0	0	0	0	0	0	0	1	0	0	0	1	49	3	0
1	3	2	#NULL!	0	0	0	0	0	0	0	0	0	0	1	0	0	0	0	0	0	49	3	0
1	4	2	6	0	0	0	0	0	0	1	0	1	0	0	0	0	0	0	1	0	49	3	0
1	2	2	4	0	0	0	0	1	0	0	0	0	0	1	0	0	1	0	0	1	50	3	0
1	2	3	4	0	0	1	1	0	0	1	0	1	0	1	1	1	1	0	1	2	50	3	0
1	2	2	4	0	0	0	0	1	0	0	0	1	0	0	1	1	1	0	0	1	50	3	0
1	1	2	4	0	0	1	1	0	0	0	0	0	0	0	0	1	1	0	1	2	50	3	0
1	1	3	4	0	0	0	0	0	0	1	0	1	0	1	0	1	0	0	1	0	50	3	0
1	4	2	4	0	0	0	0	1	0	1	0	1	0	0	0	1	1	0	0	1	50	3	0
1	4	2	#NULL!	0	0	0	0	0	0	0	0	0	0	1	0	0	1	0	0	0	50	3	0
1	4	2	4	0	0	0	0	0	0	0	0	0	0	0	0	0	0	0	1	0	50	3	0
1	4	2	4	0	0	0	0	0	0	1	0	1	0	0	1	0	1	0	0	0	50	3	0
1	2	#NULL!	2	0	0	1	1	0	0	0	0	0	0	0	1	1	1	0	1	2	50	3	0
1	2	2	4	0	0	1	0	0	0	0	0	1	0	0	1	1	0	0	1	1	50	3	0
1	4	2	#NULL!	1	0	0	0	0	0	0	0	0	0	0	0	0	0	0	1	0	50	3	0
1	2	2	4	0	0	0	0	0	0	0	0	0	0	0	0	1	0	0	1	0	50	3	0
1	#NULL!	#NULL!	#NULL!	0	0	0	0	0	0	0	0	0	0	0	1	1	1	0	1	0	50	3	0
1	4	2	4	0	0	0	0	0	0	0	0	0	0	1	#NULL!	0	0	0	0	0	50	3	0
1	3	2	4	0	0	0	0	0	0	1	0	1	0	0	0	0	1	0	1	0	50	3	0
1	4	3	4	0	0	1	0	0	0	1	0	1	0	0	1	1	0	0	0	1	50	3	0
1	2	2	4	0	0	0	1	0	0	1	0	1	0	0	1	1	1	0	0	1	50	3	0
1	4	2	#NULL!	0	0	1	1	0	0	1	0	0	0	1	1	0	1	0	1	2	50	3	0
1	2	3	5	0	0	0	0	1	0	0	0	1	0	0	1	1	1	0	0	1	50	3	0
1	2	2	4	0	0	1	0	0	0	0	0	0	0	0	0	1	1	0	1	1	50	3	0
1	2	2	#NULL!	0	0	0	0	0	0	0	0	1	0	0	0	0	1	0	0	0	50	3	0
1	4	2	#NULL!	0	0	0	0	0	0	0	0	1	0	0	0	0	1	0	0	0	50	3	0
1	4	2	4	0	0	0	0	0	0	0	0	1	0	0	0	1	0	0	1	0	50	3	0
1	2	2	4	1	0	1	1	0	0	0	0	0	0	#NULL!	0	0	1	0	0	2	50	3	0
1	2	2	4	0	0	1	0	0	0	1	0	1	0	1	1	1	1	0	1	1	50	3	0
1	4	3	4	0	0	0	0	0	0	0	0	1	0	0	0	0	#NULL!	0	1	0	50	3	0
1	3	2	4	0	1	0	0	0	0	0	0	0	0	0	0	1	0	0	1	1	50	3	0
1	2	2	4	0	0	0	1	0	0	0	0	0	0	0	0	0	1	0	0	1	50	3	0
1	2	3	4	0	1	1	1	1	1	1	1	1	0	0	1	#NULL!	0	0	1	5	50	3	0
1	1	3	4	0	0	1	1	0	0	1	0	0	0	1	0	0	1	0	0	2	50	3	0
1	3	2	4	0	1	0	0	0	0	0	0	0	0	0	0	1	1	0	1	1	50	3	0
1	3	3	1	1	0	0	0	0	0	0	0	0	0	1	0	0	1	0	0	0	50	3	0
1	4	2	4	0	0	1	0	1	0	1	0	1	0	0	1	1	1	0	0	2	50	3	0
1	4	2	4	0	0	1	0	0	0	1	0	0	0	0	1	1	1	0	1	1	50	3	0
1	4	2	4	0	0	0	0	0	0	0	0	0	0	0	0	1	1	0	0	0	50	3	0
1	2	2	4	0	0	0	1	0	0	0	0	1	0	0	0	0	1	0	0	1	50	3	0
1	4	2	4	0	0	0	0	0	0	1	0	1	0	0	0	1	0	0	1	0	50	3	0
1	2	2	4	0	0	0	0	1	0	0	0	0	0	0	0	1	1	0	1	1	50	3	0
1	3	#NULL!	#NULL!	0	0	0	0	0	0	0	0	0	0	0	0	0	1	0	1	0	50	3	0
1	5	3	5	0	0	0	0	0	0	0	0	0	0	0	0	1	1	0	0	0	50	3	0
1	4	2	4	0	0	0	0	0	0	0	0	1	0	0	0	0	1	0	1	0	50	3	0
1	2	2	4	0	0	0	0	0	0	0	0	0	0	0	0	0	0	0	0	0	50	3	0
1	4	2	6	0	0	0	0	0	0	1	0	0	0	1	0	1	0	0	1	0	50	3	0
1	4	2	4	0	0	0	0	0	0	1	0	1	0	0	0	1	1	0	1	0	50	3	0
1	3	3	4	0	0	1	1	0	0	0	0	0	0	0	0	0	0	0	0	2	50	3	0
1	1	2	4	0	0	1	1	1	0	0	0	0	0	0	0	#NULL!	#NULL!	0	1	3	50	3	0
1	1	2	4	0	0	0	1	0	0	1	0	1	0	0	0	1	1	0	1	1	50	3	0
1	2	2	4	0	0	0	1	1	0	1	0	0	0	0	1	0	1	0	1	2	50	3	0
1	2	2	4	0	0	0	0	0	0	0	0	1	0	0	0	0	1	0	1	0	50	3	0
1	3	2	4	0	0	0	1	0	0	0	0	1	0	0	0	1	1	0	1	1	50	3	0
1	4	3	4	0	0	0	1	0	0	1	0	1	0	0	1	1	1	0	1	1	50	3	0
1	2	2	4	0	0	0	0	0	0	0	0	0	0	0	0	1	1	0	0	0	50	3	0
1	4	2	4	0	0	0	0	0	0	0	0	0	0	0	0	1	1	0	0	0	50	3	0
1	4	2	4	0	0	0	0	0	0	0	0	0	0	0	0	0	0	0	0	0	50	3	0
1	4	2	4	0	0	0	0	0	0	1	0	0	0	0	0	0	1	0	0	0	50	3	0
1	2	2	4	0	1	1	0	0	0	1	0	1	0	0	0	1	0	0	0	2	50	3	0
1	3	3	2	0	0	0	0	0	0	0	0	1	0	0	1	0	0	0	0	0	50	3	0
1	4	2	4	0	0	0	1	1	0	0	0	0	0	0	0	0	1	0	1	2	50	3	0
1	3	2	4	0	0	0	0	0	0	0	0	0	0	0	0	1	0	0	0	0	50	3	0
1	4	2	4	0	0	0	0	0	0	1	0	1	0	0	1	1	0	0	0	0	50	3	0
1	4	1	4	0	0	0	0	1	0	0	0	0	0	0	0	0	1	0	0	1	50	3	0
1	2	2	4	0	0	1	0	0	0	0	0	0	0	0	0	0	1	0	1	1	50	3	0
1	4	2	4	0	0	0	0	0	0	0	0	0	0	0	0	#NULL!	0	0	1	0	50	3	0
1	4	2	4	0	0	0	1	0	0	0	0	1	0	0	0	0	1	0	1	1	50	3	0
1	3	2	5	0	0	0	0	0	0	0	0	1	0	0	0	#NULL!	0	0	1	0	50	3	0
1	3	2	4	0	1	0	0	0	0	1	0	1	0	0	0	1	1	0	0	1	50	3	0
1	4	2	5	0	0	0	1	1	0	0	0	1	0	0	0	1	1	0	1	2	50	3	0
1	3	2	6	0	0	0	0	0	0	0	0	0	0	0	0	1	0	0	0	0	50	3	0
1	4	2	4	0	0	0	0	0	0	0	0	0	0	0	0	0	0	0	0	0	50	3	0
1	4	2	4	0	0	0	0	0	0	0	0	0	0	0	0	0	0	0	1	0	50	3	0
1	4	2	#NULL!	0	0	1	0	0	0	1	0	1	0	0	1	1	0	0	1	1	50	3	0
1	4	2	4	0	0	0	0	0	0	0	0	0	0	0	0	#NULL!	1	0	1	0	50	3	0
1	3	2	4	0	0	0	0	0	0	1	0	1	0	0	0	0	0	0	0	0	50	3	0
1	5	2	1	0	0	1	0	0	0	0	0	0	0	0	0	0	0	0	1	1	50	3	0
1	4	3	5	0	0	0	0	0	0	0	0	0	0	1	0	0	0	0	0	0	50	3	0
1	3	2	4	0	0	0	0	0	0	0	0	0	0	0	0	0	1	0	0	0	50	3	0
1	4	2	4	0	0	0	1	0	0	0	0	0	0	0	0	0	1	0	0	1	50	3	0
1	2	2	1	0	0	0	0	0	0	1	0	0	0	0	0	1	1	0	0	0	50	3	0
1	3	2	4	0	0	0	0	0	0	0	0	0	0	1	0	1	0	0	1	0	50	3	0
1	1	3	4	0	0	0	0	0	0	0	0	1	0	0	0	0	1	0	1	0	50	3	0
1	2	2	4	0	0	0	0	0	0	0	0	0	0	0	0	0	1	0	0	0	50	3	0
1	4	2	4	0	0	0	0	0	0	0	0	1	0	0	0	0	1	0	0	0	50	3	0
1	2	2	4	0	0	0	0	0	0	0	0	0	0	0	#NULL!	1	0	0	0	0	50	3	0
1	2	2	4	0	1	0	0	0	0	1	0	0	0	0	1	1	1	0	0	1	50	3	0
1	2	2	4	0	0	1	0	0	0	0	0	1	0	0	0	1	0	0	0	1	50	3	0
1	1	2	4	0	1	0	0	0	0	1	0	0	0	0	0	0	1	0	1	1	50	3	0
1	5	2	5	0	0	0	0	0	0	0	0	1	0	0	0	1	0	0	1	0	50	3	0
1	2	3	#NULL!	0	0	0	0	0	0	0	0	0	0	0	1	0	0	0	1	0	50	3	0
1	1	3	4	0	0	1	1	0	0	1	1	1	0	0	1	0	1	0	0	2	51	3	0
1	#NULL!	#NULL!	#NULL!	0	0	0	1	1	0	1	0	1	0	0	0	0	1	0	1	2	51	3	0
1	1	3	#NULL!	0	0	0	0	0	0	0	0	0	0	0	0	1	1	0	1	0	51	3	0
1	2	2	#NULL!	0	0	1	1	0	0	0	0	0	0	0	0	0	1	0	1	2	51	3	0
1	4	3	#NULL!	0	0	1	1	0	0	1	0	1	0	0	1	1	1	0	1	2	51	3	0
1	4	3	4	0	1	0	0	0	0	0	0	0	0	0	1	1	0	0	1	1	51	3	0
1	3	2	4	0	0	0	0	0	0	1	0	1	0	0	0	1	1	0	0	0	51	3	0
1	4	2	4	0	0	0	0	0	0	0	0	0	0	0	1	1	0	0	1	0	51	3	0
1	4	1	#NULL!	0	0	0	0	0	0	1	0	0	0	1	1	1	1	0	0	0	51	3	0
1	1	2	4	0	0	0	1	0	0	1	0	1	0	0	1	1	1	0	1	1	51	3	0
1	1	2	4	0	0	1	1	1	0	1	0	1	0	0	1	#NULL!	1	0	0	3	51	3	0
1	2	2	4	0	0	1	1	1	0	0	0	1	0	0	1	1	1	0	1	3	51	3	0
1	4	2	4	0	1	1	0	0	0	1	0	1	0	1	0	1	1	0	1	2	51	3	0
1	5	2	5	0	0	0	1	0	0	0	0	1	0	0	1	1	1	0	1	1	51	3	0
1	3	2	2	0	0	0	1	0	0	0	0	1	0	1	0	0	0	0	1	1	51	3	0
1	4	2	4	0	0	0	0	0	0	1	0	1	0	0	0	1	1	0	0	0	51	3	0
1	2	2	4	0	0	1	1	0	0	0	0	0	0	0	0	0	1	0	1	2	51	3	0
1	2	2	4	0	0	1	0	0	0	1	0	1	0	0	0	1	0	0	0	1	51	3	0
1	3	3	#NULL!	0	1	0	0	0	0	0	0	0	0	1	0	1	1	0	0	1	51	3	0
1	1	2	4	0	0	1	1	1	0	1	0	1	0	0	1	1	1	0	1	3	51	3	0
1	2	2	4	0	1	0	0	1	0	0	0	1	0	0	0	1	0	0	1	2	51	3	0
1	1	2	4	0	1	0	1	0	0	0	0	0	0	0	0	0	0	0	1	2	51	3	0
1	1	2	4	0	0	0	0	0	0	0	0	0	0	#NULL!	#NULL!	#NULL!	0	0	1	0	51	3	0
1	2	2	4	0	1	1	1	0	0	0	0	1	0	0	0	1	#NULL!	0	0	3	51	3	0
1	3	2	4	0	0	0	0	0	0	0	0	0	0	0	1	0	#NULL!	0	1	0	51	3	0
1	2	2	4	0	0	0	0	1	0	0	0	1	0	#NULL!	#NULL!	#NULL!	1	0	1	1	51	3	0
1	4	2	4	0	0	1	0	0	0	0	0	1	0	0	0	1	1	0	1	1	51	3	0
1	4	2	4	0	0	0	0	0	0	0	0	0	0	#NULL!	0	1	1	0	0	0	51	3	0
1	2	2	4	0	0	1	1	1	0	0	0	0	0	0	0	1	1	0	1	3	51	3	0
1	2	2	4	0	0	0	0	0	0	0	0	1	0	0	0	1	0	0	1	0	51	3	0
1	1	2	4	0	0	1	0	0	0	1	0	1	0	0	0	1	1	0	1	1	51	3	0
1	3	2	4	0	0	0	1	0	0	0	0	1	0	#NULL!	0	1	1	0	0	1	51	3	0
1	2	2	4	0	0	0	0	1	0	0	0	1	0	0	0	0	1	0	1	1	51	3	0
1	3	2	4	0	0	0	0	1	0	0	0	0	0	0	0	1	1	0	1	1	51	3	0
1	4	2	5	0	0	0	1	0	0	0	0	1	0	0	0	0	0	0	1	1	51	3	0
1	1	2	4	0	1	1	1	1	0	0	0	1	0	0	0	#NULL!	0	0	1	4	51	3	0
1	3	2	4	0	0	1	1	0	0	0	0	0	0	0	0	0	0	0	1	2	51	3	0
1	3	2	4	0	0	0	0	0	0	0	0	0	0	0	0	0	0	0	1	0	51	3	0
1	3	2	4	0	0	1	0	0	0	1	0	0	0	1	0	1	0	0	0	1	51	3	0
1	2	2	4	0	0	0	0	1	0	1	0	1	0	0	0	0	1	0	1	1	51	3	0
1	2	2	4	0	0	0	0	0	0	0	0	0	0	0	0	0	1	0	1	0	51	3	0
1	5	2	5	0	0	0	0	0	0	0	0	1	0	0	0	1	0	1	1	0	51	3	0
1	2	2	4	0	0	1	1	1	0	1	0	0	0	0	1	0	1	0	0	3	51	3	0
1	1	2	4	0	0	0	0	0	0	0	0	0	0	0	0	1	1	0	1	0	51	3	0
1	2	#NULL!	#NULL!	0	0	0	0	0	0	0	0	1	0	0	0	0	0	0	1	0	51	3	0
1	3	2	4	0	0	0	0	0	0	0	0	1	0	0	1	0	1	0	1	0	51	3	0
1	4	2	#NULL!	0	0	0	1	0	0	0	0	0	0	0	0	1	0	0	1	1	51	3	0
1	2	2	4	0	0	0	0	1	0	0	0	0	0	0	0	1	1	0	0	1	51	3	0
1	4	#NULL!	4	0	0	0	0	0	0	0	0	0	0	0	1	0	0	0	0	0	51	3	0
1	4	2	4	0	0	0	0	0	0	0	0	0	0	0	0	0	1	0	1	0	51	3	0
1	5	2	4	0	0	0	0	1	0	1	0	1	0	0	0	0	1	0	0	1	51	3	0
1	5	2	4	0	0	0	0	0	0	1	0	1	0	1	1	1	1	0	1	0	51	3	0
1	4	2	4	0	0	0	1	0	0	0	0	0	0	0	1	1	0	0	0	1	51	3	0
1	5	2	5	0	0	0	0	0	0	0	0	0	0	1	0	0	0	0	1	0	51	3	0
1	2	2	4	0	0	0	0	1	0	0	0	0	0	0	0	0	0	0	1	1	51	3	0
1	5	2	4	0	0	0	0	0	0	1	0	1	0	1	0	0	0	0	1	0	51	3	0
1	4	2	4	0	0	0	0	0	0	0	0	0	0	0	0	0	0	0	0	0	51	3	0
1	2	2	4	0	0	0	0	0	0	1	0	1	0	0	1	1	0	0	1	0	51	3	0
1	4	2	4	0	0	0	0	0	0	0	0	1	0	0	0	0	0	0	1	0	51	3	0
1	5	2	4	0	0	0	1	1	0	0	0	0	0	0	0	1	0	0	1	2	51	3	0
1	4	2	5	0	0	0	0	0	0	0	0	0	0	0	1	1	0	0	0	0	51	3	0
1	4	2	4	0	0	0	0	0	0	0	0	0	0	0	0	1	0	0	0	0	51	3	0
1	4	2	4	0	0	0	0	1	0	0	0	1	0	0	0	0	0	0	0	1	51	3	0
1	2	2	4	0	0	0	0	0	0	0	0	0	0	0	0	0	1	0	1	0	51	3	0
1	3	2	4	0	0	0	1	0	0	0	0	1	0	0	0	1	0	0	1	1	51	3	0
1	1	2	4	0	0	0	0	0	0	0	0	0	0	0	0	0	1	0	0	0	51	3	0
1	3	2	4	0	0	0	0	0	0	0	0	1	0	0	0	0	0	0	1	0	51	3	0
1	2	2	4	0	0	0	0	0	0	0	0	0	0	0	0	0	0	0	0	0	51	3	0
1	3	2	4	0	1	0	0	0	0	0	0	0	0	0	0	0	#NULL!	0	0	1	51	3	0
1	4	#NULL!	4	0	0	1	1	1	0	0	0	0	0	0	0	0	0	0	1	3	51	3	0
1	4	2	4	0	1	1	0	0	0	1	0	1	0	1	1	1	1	0	1	2	52	3	0
1	4	2	4	0	0	0	0	1	0	0	0	0	0	0	1	1	1	0	0	1	52	3	0
1	3	2	5	0	0	1	1	1	0	0	0	1	0	0	#NULL!	0	0	0	1	3	52	3	0
1	2	1	3	0	1	0	1	1	0	1	0	0	0	0	0	0	1	0	1	3	52	3	0
1	2	2	4	0	0	0	0	0	0	0	0	1	0	0	0	1	1	0	1	0	52	3	0
1	1	2	4	0	0	1	0	0	0	1	0	0	0	0	0	1	0	0	1	1	52	3	0
1	2	2	4	0	0	1	1	0	0	1	0	0	0	0	0	0	0	0	1	2	52	3	0
1	3	2	4	0	1	0	1	0	0	0	0	1	0	0	0	0	1	0	1	2	52	3	0
1	4	2	4	0	1	1	1	1	0	1	0	1	0	0	0	0	1	0	1	4	52	3	0
1	4	2	4	0	0	0	0	1	0	1	0	0	0	#NULL!	0	0	1	0	1	1	52	3	0
1	1	2	4	0	0	1	1	1	0	0	0	0	0	0	#NULL!	1	1	0	1	3	52	3	0
1	3	2	4	0	0	0	0	1	0	0	0	0	0	1	0	0	1	0	1	1	52	3	0
1	4	2	4	0	1	1	1	0	0	0	0	0	0	0	0	0	0	0	0	3	52	3	0
1	2	3	#NULL!	0	0	1	0	0	0	0	0	1	0	0	1	1	1	0	1	1	52	3	0
1	1	2	4	0	0	1	0	0	0	0	0	0	0	0	0	1	1	0	1	1	52	3	0
1	3	2	4	0	1	0	0	1	0	1	0	1	0	0	0	1	1	0	1	2	52	3	0
1	3	2	4	0	0	0	0	0	0	0	0	1	0	0	1	1	0	0	0	0	52	3	0
1	2	2	4	0	0	1	0	0	0	0	0	1	0	0	1	1	1	0	1	1	52	3	0
1	2	2	4	0	0	1	0	0	0	1	0	1	0	0	0	1	0	0	1	1	52	3	0
1	2	2	4	0	0	0	0	0	0	0	0	0	0	0	#NULL!	#NULL!	#NULL!	0	1	0	52	3	0
1	2	2	4	0	0	1	0	0	0	0	0	1	0	0	1	1	0	0	1	1	52	3	0
1	2	3	4	0	0	1	1	0	0	0	0	0	0	1	0	1	1	0	1	2	52	3	0
1	2	2	4	0	0	1	1	0	0	0	0	1	0	0	1	1	1	0	1	2	52	3	0
1	1	3	4	0	0	0	1	0	0	0	0	0	0	#NULL!	0	0	1	0	1	1	52	3	0
1	2	2	4	0	0	0	1	0	0	1	0	1	0	0	1	0	1	0	0	1	52	3	0
1	3	2	4	0	1	1	1	0	0	0	0	1	0	#NULL!	#NULL!	0	1	0	1	3	52	3	0
1	3	3	4	0	0	0	0	1	0	0	0	0	0	0	#NULL!	#NULL!	1	0	1	1	52	3	0
1	4	3	4	0	0	0	0	0	0	0	0	0	0	0	1	1	1	0	0	0	52	3	0
1	2	2	4	0	0	0	0	0	0	0	0	0	0	0	0	1	1	0	1	0	52	3	0
1	1	2	4	0	0	1	1	1	0	1	0	1	0	0	0	1	1	0	0	3	52	3	0
1	1	2	4	0	1	1	1	1	0	0	0	0	0	0	0	0	1	0	1	4	52	3	0
1	3	4	4	0	0	0	1	0	0	0	0	0	0	#NULL!	1	1	1	0	1	1	52	3	0
1	5	2	5	0	0	1	1	0	0	0	0	0	0	0	0	#NULL!	1	0	0	2	52	3	0
1	4	1	4	0	0	0	0	0	0	0	0	0	0	0	0	0	1	0	1	0	52	3	0
1	4	2	4	0	0	0	0	0	0	1	0	1	0	0	0	0	0	0	1	0	52	3	0
1	4	2	4	0	0	1	0	0	0	1	0	0	0	0	1	1	1	0	0	1	52	3	0
1	4	1	4	0	0	0	0	0	0	0	0	1	0	0	0	1	0	0	1	0	52	3	0
1	3	2	4	0	0	1	0	1	0	0	0	0	0	0	0	1	1	0	0	2	52	3	0
1	4	2	4	0	0	0	0	0	0	0	0	0	0	0	0	1	0	0	1	0	52	3	0
1	4	2	#NULL!	0	0	0	0	0	0	0	0	0	0	0	0	1	1	0	1	0	52	3	0
1	4	3	4	0	0	0	1	0	0	0	0	0	0	0	0	0	0	0	1	1	52	3	0
1	5	2	4	0	0	0	0	0	0	0	0	1	0	0	1	0	0	0	1	0	52	3	0
1	4	#NULL!	4	0	0	0	0	0	0	0	0	1	0	0	0	0	1	0	1	0	52	3	0
1	2	2	4	0	0	0	1	0	0	0	0	0	0	1	0	0	1	0	1	1	52	3	0
1	4	4	4	0	0	0	0	0	0	0	0	0	0	0	0	0	0	0	1	0	52	3	0
1	1	2	4	0	0	0	0	0	0	0	0	0	0	#NULL!	0	#NULL!	0	0	1	0	52	3	0
1	2	2	4	0	0	0	0	0	0	0	0	0	0	0	0	0	1	0	0	0	52	3	0
1	1	2	4	0	0	0	0	0	0	0	0	0	0	0	0	0	0	0	1	0	52	3	0
1	4	2	4	0	0	0	1	0	0	0	0	1	0	0	0	1	1	0	1	1	52	3	0
1	2	2	4	0	0	0	0	0	0	0	0	0	0	0	0	1	0	0	1	0	52	3	0
1	1	3	4	0	0	0	0	0	0	0	0	0	0	0	0	0	1	0	1	0	52	3	0
1	3	2	4	0	0	1	1	1	0	1	0	1	0	0	0	0	1	0	1	3	52	3	0
1	4	2	5	0	0	0	0	0	0	0	0	0	0	0	0	0	0	0	1	0	52	3	0
1	2	2	#NULL!	0	0	1	0	0	0	1	0	0	0	0	0	0	1	0	1	1	52	3	0
1	5	1	1	0	0	0	0	0	0	0	1	0	0	1	0	0	0	0	1	0	52	3	0
1	5	2	5	0	1	0	1	0	0	0	0	1	0	0	#NULL!	#NULL!	0	0	1	2	52	3	0
1	5	2	2	0	0	0	0	0	0	1	1	0	0	0	0	0	0	0	1	0	52	3	0
1	5	2	1	0	0	1	0	0	0	0	0	1	0	0	0	0	0	0	1	1	52	3	0
1	4	2	4	0	0	0	0	0	0	0	0	0	0	0	0	1	0	0	0	0	52	3	0
1	5	2	5	0	0	0	0	0	0	0	0	1	0	0	1	0	0	0	1	0	52	3	0
1	4	2	4	0	0	1	0	0	0	1	0	0	0	0	0	0	#NULL!	0	1	1	52	3	0
1	2	2	4	0	0	0	0	0	0	0	0	0	0	0	#NULL!	#NULL!	0	0	1	0	52	3	0
1	1	2	4	0	0	0	0	0	0	0	0	1	0	0	0	1	1	0	1	0	52	3	0
1	4	2	4	0	0	0	0	0	0	0	0	0	0	0	0	#NULL!	0	0	1	0	52	3	0
1	4	2	4	0	0	1	0	0	0	0	0	1	0	0	0	0	0	0	0	1	52	3	0
1	3	2	4	0	0	0	0	0	0	0	0	0	0	0	0	0	1	0	1	0	52	3	0
1	2	2	1	0	0	0	0	0	0	0	0	0	0	0	0	0	0	0	1	0	52	3	0
1	1	2	4	0	0	1	0	0	0	1	0	1	0	0	0	0	1	0	0	1	52	3	0
1	1	2	4	0	1	0	0	0	0	1	0	0	0	0	1	1	0	0	1	1	52	3	0
1	3	2	4	0	1	0	0	0	0	0	0	0	0	0	0	0	0	0	0	1	52	3	0
1	2	2	4	0	0	0	0	1	0	0	0	1	0	0	0	0	0	0	1	1	52	3	0
1	3	3	4	0	0	1	0	1	0	1	0	1	0	0	1	1	1	1	1	2	53	3	0
1	3	2	4	0	0	1	1	0	0	1	0	1	0	0	1	1	0	0	1	2	53	3	0
1	3	2	5	0	0	1	1	1	0	1	0	1	0	1	1	1	0	0	1	3	53	3	0
1	1	2	4	1	1	1	1	0	1	0	0	0	0	0	0	0	0	0	0	4	53	3	0
1	3	2	4	0	1	1	1	0	0	0	0	0	0	0	1	1	0	0	1	3	53	3	0
1	3	2	4	0	0	1	0	0	0	1	0	1	0	#NULL!	0	#NULL!	1	0	1	1	53	3	0
1	3	2	4	0	0	0	0	0	0	0	0	0	0	0	0	0	1	0	1	0	53	3	0
1	1	2	4	0	1	0	1	1	0	1	0	1	0	0	0	0	1	0	1	3	53	3	0
1	1	3	4	0	0	0	0	1	0	0	0	1	0	0	1	1	1	0	1	1	53	3	0
1	2	2	4	0	1	1	0	0	0	0	0	1	0	0	0	0	1	0	1	2	53	3	0
1	3	2	4	0	0	1	0	0	0	1	0	0	0	0	1	1	#NULL!	0	0	1	53	3	0
1	3	2	4	0	0	1	0	1	0	0	0	1	0	0	0	1	1	0	1	2	53	3	0
1	4	2	4	0	0	0	0	0	0	0	0	0	0	#NULL!	1	0	0	0	0	0	53	3	0
1	2	2	4	0	0	1	0	0	0	1	0	1	0	0	0	0	0	0	1	1	53	3	0
1	5	2	4	0	0	0	0	0	0	0	0	1	0	0	0	1	1	0	1	0	53	3	0
1	3	2	4	0	0	1	1	0	0	0	0	0	0	0	0	0	1	0	1	2	53	3	0
1	4	2	4	0	0	0	0	1	0	1	0	1	0	0	0	0	0	0	1	1	53	3	0
1	2	2	4	0	1	0	1	0	0	0	0	1	0	1	0	1	0	0	1	2	53	3	0
1	5	2	#NULL!	0	0	1	1	0	0	0	0	0	0	0	1	1	0	0	1	2	53	3	0
1	5	2	5	0	0	0	1	1	0	1	0	1	0	0	1	1	1	0	1	2	53	3	0
1	5	2	4	0	0	1	0	0	0	0	0	0	0	0	0	#NULL!	1	0	0	1	53	3	0
1	2	3	4	0	0	0	0	0	0	0	0	0	0	0	1	1	#NULL!	0	0	0	53	3	0
1	4	2	4	0	0	0	0	0	0	0	0	0	0	0	0	1	1	0	1	0	53	3	0
1	3	2	4	0	0	0	0	0	0	0	0	1	0	1	0	1	1	0	1	0	53	3	0
1	2	4	4	0	0	0	0	0	0	0	0	1	0	1	0	1	0	0	1	0	53	3	0
1	2	2	4	0	0	1	1	1	0	0	0	0	0	0	0	1	1	0	1	3	53	3	0
1	3	2	4	0	0	0	0	0	0	0	0	1	0	1	0	0	1	0	0	0	53	3	0
1	5	2	5	0	0	0	0	0	0	0	0	0	0	0	0	1	1	0	1	0	53	3	0
1	4	2	4	0	0	0	1	1	0	0	0	0	0	0	1	1	1	0	0	2	53	3	0
1	4	2	4	0	0	0	1	1	0	0	0	0	0	0	0	0	0	0	1	2	53	3	0
1	3	2	#NULL!	0	0	0	1	0	0	0	0	1	0	0	1	1	1	0	1	1	53	3	0
1	5	2	5	0	0	0	0	1	0	0	0	0	0	0	#NULL!	#NULL!	0	0	1	1	53	3	0
1	2	2	4	0	0	1	1	0	0	1	0	1	0	0	0	1	1	0	0	2	53	3	0
1	2	1	4	0	0	0	0	0	0	0	0	1	0	0	0	0	1	0	1	0	53	3	0
1	1	2	4	0	0	0	0	0	0	0	0	0	0	0	0	0	0	0	0	0	53	3	0
1	2	2	4	0	0	0	1	0	0	0	0	1	0	0	0	1	0	0	1	1	53	3	0
1	4	3	4	0	0	0	0	0	0	0	0	0	0	0	0	1	0	0	0	0	53	3	0
1	2	3	5	0	0	0	1	0	0	0	0	0	0	0	1	0	1	0	1	1	53	3	0
1	1	2	4	0	0	1	1	0	0	0	0	1	0	0	0	0	0	0	1	2	53	3	0
1	5	2	1	0	0	1	1	0	0	1	0	1	0	0	0	1	0	0	0	2	53	3	0
1	3	4	1	0	0	0	1	0	0	0	0	1	0	0	0	1	1	0	1	1	53	3	0
1	2	2	4	0	0	0	1	0	0	1	0	0	0	0	0	1	1	0	1	1	53	3	0
1	4	2	4	0	0	1	0	0	0	0	0	0	0	0	0	1	1	0	0	1	53	3	0
1	#NULL!	3	2	0	0	0	0	0	0	0	0	0	0	1	0	0	1	0	0	0	53	3	0
1	4	2	4	0	0	1	0	0	0	0	0	0	0	0	0	0	0	0	1	1	53	3	0
1	4	2	4	0	0	0	1	0	0	0	0	1	0	#NULL!	0	1	0	1	1	1	53	3	0
1	4	2	4	0	0	1	1	0	0	0	0	0	0	0	0	0	0	0	1	2	53	3	0
1	4	2	4	0	0	1	1	0	0	0	0	0	0	0	0	0	0	0	1	2	53	3	0
1	3	2	4	0	0	0	0	0	0	0	0	1	0	#NULL!	0	1	1	0	1	0	53	3	0
1	4	3	5	0	0	0	0	0	0	0	0	0	0	0	1	0	1	0	1	0	53	3	0
1	4	2	4	0	0	0	0	0	0	1	0	0	0	0	0	0	0	0	1	0	53	3	0
1	1	3	1	0	0	0	0	0	0	0	0	0	0	0	0	0	0	0	1	0	53	3	0
1	3	2	4	0	0	1	0	0	0	0	0	0	0	0	0	0	0	0	0	1	53	3	0
1	2	2	4	0	0	1	1	0	0	0	0	0	0	0	0	0	0	0	1	2	53	3	0
1	1	2	4	0	0	0	0	0	0	1	0	1	0	0	1	1	0	0	1	0	53	3	0
1	2	2	4	0	0	0	0	0	0	0	0	0	0	0	0	0	1	0	1	0	53	3	0
1	1	2	4	0	0	1	0	0	0	0	0	1	0	0	0	1	1	0	0	1	53	3	0
1	2	2	4	0	1	1	0	0	0	1	0	1	0	0	0	0	1	0	1	2	53	3	0
1	2	2	4	0	0	0	1	0	0	1	0	0	0	0	0	0	0	0	1	1	53	3	0
1	1	3	#NULL!	1	0	1	0	1	0	1	0	1	0	0	1	1	1	0	1	2	54	3	0
1	2	3	4	0	0	1	1	1	0	0	0	0	1	1	0	1	1	0	1	3	54	3	0
1	2	2	4	0	1	0	1	0	0	0	0	1	0	0	1	1	1	0	1	2	54	3	0
1	4	3	4	0	0	0	0	0	0	0	0	0	0	1	1	1	1	0	1	0	54	3	0
1	4	2	4	0	0	0	1	0	0	1	0	1	0	0	1	1	1	0	1	1	54	3	0
1	1	2	4	0	0	1	1	1	0	0	0	1	0	#NULL!	#NULL!	0	1	0	0	3	54	3	0
1	3	2	4	0	0	0	0	0	0	0	0	1	0	0	0	0	0	0	1	0	54	3	0
1	2	2	4	0	1	1	0	0	0	0	0	1	0	0	1	1	1	0	1	2	54	3	0
1	4	2	4	0	0	1	1	0	0	0	0	0	0	0	0	1	1	0	1	2	54	3	0
1	2	2	4	0	0	1	1	1	0	1	0	1	0	0	1	1	1	0	1	3	54	3	0
1	4	2	#NULL!	0	0	0	0	0	0	0	0	0	0	0	0	0	0	0	0	0	54	3	0
1	4	2	4	0	0	1	1	0	0	1	0	1	0	#NULL!	1	0	1	0	1	2	54	3	0
1	2	2	4	0	0	1	1	0	0	0	0	0	0	0	0	1	1	0	1	2	54	3	0
1	1	3	4	0	0	0	1	0	0	0	0	1	0	#NULL!	0	1	1	0	1	1	54	3	0
1	2	2	4	0	0	0	0	0	0	0	0	0	0	1	0	#NULL!	1	0	0	0	54	3	0
1	4	2	4	0	0	0	1	0	0	0	0	1	0	0	0	1	0	0	1	1	54	3	0
1	2	2	1	0	0	1	1	0	0	1	0	1	0	0	0	1	1	0	1	2	54	3	0
1	3	2	4	0	0	0	0	0	0	1	0	1	0	0	0	1	0	0	1	0	54	3	0
1	2	2	4	0	0	1	0	1	0	0	0	1	0	0	#NULL!	1	1	0	0	2	54	3	0
1	2	2	4	0	1	1	1	0	0	0	0	0	0	0	1	1	1	0	1	3	54	3	0
1	1	2	4	0	0	0	1	0	0	0	0	0	0	1	1	1	0	0	1	1	54	3	0
1	2	2	4	0	0	1	1	0	0	1	0	1	0	1	0	1	1	0	1	2	54	3	0
1	2	2	4	0	0	0	0	0	0	1	0	0	0	1	1	1	0	0	1	0	54	3	0
1	4	2	2	0	0	1	1	0	0	1	0	0	0	0	0	0	0	0	1	2	54	3	0
1	5	2	5	0	0	1	0	0	0	0	0	0	0	0	1	0	0	0	0	1	54	3	0
1	2	2	4	0	0	0	0	0	0	0	0	1	0	0	0	0	1	0	1	0	54	3	0
1	1	2	4	0	0	0	0	0	0	0	0	1	0	0	0	0	0	0	1	0	54	3	0
1	3	2	4	0	0	1	1	0	0	0	0	0	0	1	1	0	0	0	1	2	54	3	0
1	5	3	5	0	0	0	0	0	0	0	0	0	0	#NULL!	0	1	#NULL!	0	1	0	54	3	0
1	5	1	2	0	0	0	0	0	0	1	0	1	0	1	0	0	0	0	1	0	54	3	0
1	3	2	1	0	0	1	0	0	0	1	0	1	0	0	1	1	1	0	0	1	54	3	0
1	4	2	4	0	0	0	1	1	0	0	0	1	0	1	0	0	0	0	1	2	54	3	0
1	2	2	4	0	0	1	0	0	0	0	0	0	0	0	1	0	0	0	1	1	54	3	0
1	2	2	4	0	0	0	0	1	0	0	0	0	0	0	0	1	1	0	0	1	54	3	0
1	4	2	4	0	0	0	0	1	0	0	0	0	0	1	0	0	0	0	1	1	54	3	0
1	3	2	4	0	0	0	1	0	0	0	0	0	0	0	1	1	0	0	1	1	54	3	0
1	1	3	4	0	0	0	0	0	0	0	0	0	0	1	0	0	0	0	1	0	54	3	0
1	5	2	4	0	0	0	0	0	0	0	0	0	0	0	0	1	0	0	1	0	54	3	0
1	3	2	4	0	0	0	0	1	0	0	0	0	0	0	0	1	0	0	1	1	54	3	0
1	5	2	5	0	0	0	0	1	0	0	0	0	0	0	1	0	0	0	1	1	54	3	0
1	4	2	4	0	1	0	0	0	0	1	0	1	0	0	0	0	1	0	1	1	54	3	0
1	4	2	4	0	0	0	0	0	0	1	0	0	0	0	0	1	1	0	1	0	54	3	0
1	2	2	4	0	0	0	0	1	0	0	0	0	0	0	0	0	0	0	1	1	54	3	0
1	4	#NULL!	4	0	0	0	0	0	0	0	0	0	0	0	0	0	0	0	1	0	54	3	0
1	4	3	4	0	0	1	1	1	1	0	0	0	0	0	0	0	0	0	1	4	54	3	0
1	4	2	4	0	0	0	1	0	0	0	0	0	0	1	0	1	0	0	1	1	54	3	0
1	3	2	4	0	0	1	1	0	0	0	0	0	0	0	0	1	1	0	1	2	54	3	0
1	2	2	4	0	0	0	0	0	0	0	0	0	0	0	0	0	1	0	1	0	54	3	0
1	3	2	4	0	1	0	1	1	0	0	0	1	0	0	0	1	1	0	1	3	54	3	0
1	4	2	5	0	0	1	0	0	0	0	0	0	0	0	1	0	1	0	1	1	54	3	0
1	4	2	5	0	0	0	0	0	0	0	0	1	0	0	0	1	0	0	1	0	54	3	0
1	5	2	1	0	0	0	0	0	0	1	0	0	0	0	#NULL!	0	0	0	1	0	54	3	0
1	4	2	4	0	0	0	0	0	0	0	0	0	0	0	0	0	0	0	1	0	54	3	0
1	4	3	4	0	0	0	0	0	0	0	0	0	0	0	1	0	1	0	1	0	54	3	0
1	2	2	4	0	0	0	0	1	0	0	0	0	0	1	0	0	1	0	1	1	54	3	0
1	2	2	4	0	0	0	0	0	0	0	0	1	0	1	1	1	1	0	1	0	54	3	0
1	2	2	4	0	1	1	0	1	0	1	0	1	0	0	1	0	0	0	1	3	54	3	0
1	3	2	4	0	0	0	0	0	0	0	0	1	0	0	0	#NULL!	1	0	1	0	54	3	0
1	5	2	5	0	1	1	0	0	0	0	0	0	0	0	0	0	0	0	1	2	54	3	0
1	2	2	4	0	0	0	1	0	0	1	0	0	0	0	1	1	1	0	1	1	54	3	0
1	4	2	4	0	0	0	0	0	0	0	0	0	0	0	0	0	0	0	1	0	54	3	0
1	3	2	4	0	0	0	0	1	0	0	0	0	0	0	1	1	0	0	1	1	55	3	0
1	1	2	4	0	0	0	0	0	0	0	0	0	0	0	0	1	1	0	1	0	55	3	0
1	3	2	4	0	1	1	0	0	0	0	0	0	0	0	0	1	0	0	1	2	55	3	0
1	2	2	4	0	1	1	1	0	0	0	0	0	0	0	1	0	1	0	1	3	55	3	0
1	2	2	4	0	0	1	0	0	0	1	0	1	0	0	1	1	0	0	1	1	55	3	0
1	4	2	4	0	1	0	0	1	1	0	0	0	0	0	0	0	1	0	0	3	55	3	0
1	2	2	4	0	1	1	1	0	1	1	0	1	0	0	1	1	1	0	1	4	55	3	0
1	2	2	4	0	0	0	0	0	0	0	0	1	0	0	0	0	1	0	1	0	55	3	0
1	1	3	4	0	0	1	0	0	0	0	0	0	0	0	1	0	0	0	1	1	55	3	0
1	#NULL!	3	4	0	0	0	0	0	0	0	0	1	0	0	1	0	1	0	1	0	55	3	0
1	3	2	4	0	0	1	0	1	0	0	0	0	0	1	0	1	0	0	0	2	55	3	0
1	1	3	1	0	0	0	0	0	0	0	0	0	0	0	1	1	0	0	1	0	55	3	0
1	4	2	4	0	0	1	1	1	0	0	0	1	0	0	0	1	0	0	1	3	55	3	0
1	4	2	5	0	0	0	0	0	0	0	0	0	0	0	0	0	1	1	1	0	55	3	0
1	1	2	4	0	0	0	1	0	0	1	0	0	0	0	0	1	0	0	0	1	55	3	0
1	2	3	1	1	0	1	0	0	0	1	0	0	0	0	1	1	1	0	1	1	55	3	0
1	1	2	4	0	1	1	0	0	0	0	0	1	0	1	1	0	1	0	1	2	55	3	0
1	2	#NULL!	4	0	0	1	1	1	0	0	0	0	0	0	0	1	0	0	1	3	55	3	0
1	3	2	4	0	0	0	1	0	0	1	0	0	0	0	0	0	1	0	1	1	55	3	0
1	3	2	4	0	0	0	0	0	0	1	0	1	0	0	0	0	1	0	1	0	55	3	0
1	4	2	4	0	0	0	0	0	0	0	0	0	0	0	0	1	0	0	1	0	55	3	0
1	2	2	4	0	0	0	0	0	0	1	0	1	0	0	1	0	0	0	1	0	55	3	0
1	1	2	4	0	0	0	1	1	0	1	0	1	0	0	0	1	1	0	1	2	55	3	0
1	5	3	1	0	0	1	0	0	0	0	0	1	0	0	0	1	1	0	1	1	55	3	0
1	4	2	6	0	0	0	1	0	0	0	0	0	0	0	0	0	0	0	1	1	55	3	0
1	2	3	4	0	1	1	0	1	0	0	0	0	0	0	1	0	1	0	1	3	55	3	0
1	4	3	4	0	0	0	0	0	0	1	0	1	0	0	0	1	1	0	1	0	55	3	0
1	4	2	4	0	0	0	1	0	0	0	0	1	0	0	1	#NULL!	1	0	0	1	55	3	0
1	4	2	4	0	0	1	1	0	0	0	0	0	0	0	1	1	0	0	1	2	55	3	0
1	2	2	4	0	0	0	1	0	0	0	0	1	0	0	0	1	1	0	1	1	55	3	0
1	2	2	4	0	0	0	0	0	0	0	0	0	0	1	0	1	1	0	0	0	55	3	0
1	1	2	4	0	0	0	0	0	0	0	0	0	0	0	0	0	#NULL!	0	1	0	55	3	0
1	4	3	6	0	0	0	0	0	0	0	0	1	0	0	0	1	0	0	1	0	55	3	0
1	4	2	4	0	0	0	0	0	0	0	0	0	0	1	1	1	0	0	1	0	55	3	0
1	4	2	4	0	1	0	0	0	0	0	0	0	0	0	0	1	0	0	1	1	55	3	0
1	2	2	4	0	0	1	1	1	0	1	0	0	0	0	1	#NULL!	0	0	1	3	55	3	0
1	1	2	4	0	0	1	0	0	0	0	0	0	0	0	1	1	1	0	1	1	55	3	0
1	5	2	5	0	0	1	1	0	0	1	0	1	0	0	0	0	1	0	1	2	55	3	0
1	4	#NULL!	#NULL!	0	1	1	1	1	0	0	0	1	0	0	1	0	0	0	1	4	55	3	0
1	4	2	5	0	0	0	0	0	0	0	0	1	0	0	0	1	0	0	1	0	55	3	0
1	5	4	5	0	0	0	1	0	0	0	0	0	0	0	0	1	1	0	1	1	55	3	0
[truncated: 17,177 more rows]
